# Supplementary material for: Increased angiotensin II coupled with decreased Adra1a expression enhances cardiac hypertrophy in pregnancy-associated hypertensive mice
Source: J Biol Chem. 2023 Feb 2;299(3):102964. doi: 10.1016/j.jbc.2023.102964 (PMC10011504; doi:10.1016/j.jbc.2023.102964)
Supplement: Supporting Table S1 [file mmc2.xlsx]

## Sheet: DEGs  (PAH vs. control group)
Table S1A. The identified DEGs (PAH vs. control group).
Chromosome	Region	Name	Fold change	FDR p-value	Control_Rep1 - RPKM	Control_Rep2 - RPKM	Control_Rep3 - RPKM	Control_Rep4 - RPKM	PAH_Rep1 - RPKM	PAH_Rep2 - RPKM	PAH_Rep3 - RPKM	PAH_Rep4 - RPKM
18	66036827..66038283	AC102243.1	1663.29	1.24221e-81	0	0	0	0	8.91219	6.28664	9.74299	9.99257
11	71739397..71740466	Gm12326	552.977	1.0002e-38	0	0	0	0	2.88837	1.7442	3.14448	2.94392
3	79859293..79886806	Gm36569	239.822	0.000292416	0	0	0	0	0	0.143112	0.158424	3.17198
12	104338486..104394257	Serpina3m	146.047	2.39695e-17	0	0	0.0179308	0	0.7181	0.548986	2.04551	0.66223
14	26118349..26129763	Duxbl2	102.567	0.00235704	0	0	0	0	0.163836	0	0	0.135168
10	24915221..24927484	Arg1	91.9401	3.33798e-56	0.0748618	0.091979	0.0138344	0.0861629	7.14488	3.57449	9.0026	10.7638
7	28629248..28681936	Gm44618	91.185	8.8116e-21	0	0	0	0.0106085	0.52298	0.25439	0.527171	0.559177
17	35994453..36038435	A930015D03Rik	66.1324	1.4459e-05	0	0	0	0	0.277771	0.0414351	0.330253	0.204928
8	37522298..38661508	Sgcz	65.2001	2.9228e-30	0.0367343	0	0	0	0.960032	0.509466	0.595963	0.97779
1	72824503..72852474	Igfbp2	62.4962	2.14932e-86	0.135456	0.0554762	0.0166882	0.0519683	5.62515	5.34618	5.39672	3.46518
17	6978904..7043950	Gm49721	55.7137	0.0433642	0	0	0	0	0	0.291022	0	0
17	48247777..48258841	Trem3	55.5168	0.000419412	0	0	0	0	0.388083	0.0231562	0.123042	0.254499
1	88166012..88218997	Ugt1a5	55.4265	0.0126086	0	0	0	0	0	0.198514	0.152671	0
9	70798128..70952226	Lipc	54.9475	3.93443e-05	0	0	0	0	0.0478455	0.0535284	0.170656	0.0941291
1	120474538..120505024	Marco	54.4539	4.8466e-36	0.0577635	0.0798425	0	0.0249313	3.25971	1.49462	4.00267	2.37859
6	127644440..127657925	Gm43634	54.3202	2.97786e-05	0	0	0	0	0.380992	0.204598	0.452977	0.112432
1	97024516..97025565	Gm28901	51.9057	0.000861536	0	0	0	0	0.596807	0	0.709568	0.266848
11	67002086..67011625	Gm12299	47.9813	1.54384e-34	0.0238923	0.0220165	0.0132459	0.0103121	1.40355	0.652831	1.05117	1.1306
X	74837196..74843355	Gm5936	45.9917	0.000106894	0	0	0	0	0.0360055	0.0644515	0.0321063	0.0885446
9	106503225..106561631	Iqcf3	45.8227	3.95478e-23	0	0.00956898	0	0.0179278	0.566791	0.352524	0.628194	0.340194
3	103643954..103646068	Atg4a-ps	43.7664	0.0120913	0	0	0	0	0.158071	0.0108828	0	0.119608
1	91322075..91348306	Espnl	42.6007	7.41594e-55	0.0255268	0.0235226	0.0396257	0	1.24688	0.748218	1.05008	1.3241
16	36156811..36161953	Stfa2l1	41.8053	0.000386517	0	0	0	0	0.368262	0.164801	0.656762	0.241501
17	31179265..31198977	Tmprss3	40.7241	1.54528e-16	0	0.00645894	0.00777184	0	0.239921	0.116073	0.223576	0.223248
7	108092999..108097586	Olfr482	40.5511	0.0334083	0	0	0	0	0.0196914	0.00881211	0	0.184015
15	55475530..55479377	Gm49257	40.3565	0.0136505	0	0	0	0	0.195195	0	0.812263	0.0960045
5	104435118..104441050	Spp1	38.5348	4.17953e-102	1.82176	2.33157	0.89776	0.931898	68.178	41.2718	82.4511	77.6415
2	119269201..119271272	Rhov	37.4161	0.00271703	0	0	0	0	0.15101	0.0540628	0.0897708	0.0148545
4	63959785..64047015	Tnc	36.53	5.93915e-120	0.615205	0.557016	0.190364	0.314929	18.7318	18.0981	15.1345	19.6825
19	59943722..59948398	Gm4219	36.2806	5.4805e-22	0.0129719	0	0	0.0335927	0.54002	0.397404	0.656319	0.80271
14	4855576..4875851	Gm3264	34.7842	0.00914606	0	0	0	0	0	0.23487	0.0693331	0.229453
9	110844506..110856522	Prss46	34.1681	0.0399041	0	0	0	0	0	0.171005	0.181729	0
3	106147554..106167564	Chil3	33.2697	5.87314e-35	0.34067	0.580758	0.11332	0.088222	12.5433	6.02228	12.4215	12.7261
15	39076932..39087121	Cthrc1	33.2394	4.76155e-114	0.33156	0.192965	0.116095	0.105445	8.55618	6.29976	7.60079	7.01906
X	101261376..101263992	Gm614	33.2138	0.0431345	0	0	0	0	0.299034	0	0	0.294153
2	110721340..110739527	Muc15	32.8717	1.82013e-15	0	0.0143548	0	0	0.208964	0.167679	0.188476	0.148849
11	83647844..83649355	Ccl3	32.1294	7.18346e-23	0.0362907	0.0334414	0	0.0626537	1.61151	1.14185	1.9559	1.25495
3	92483952..92485895	Sprr1a	30.306	1.02118e-35	0.344897	0.0635636	0.152968	0.297722	8.99775	4.2836	9.18036	9.41583
1	36710149..36757953	4933424G06Rik	30.0217	0.0031933	0	0	0	0	0.0294919	0.0791877	0.0701283	0.0580211
3	93014205..93015687	Crct1	29.1074	1.05563e-06	0	0	0	0.0605969	0.649418	0.145311	1.15818	0.926286
12	110279068..110281097	Dio3	28.5613	1.43166e-14	0.0410818	0	0	0	0.240701	0.374172	0.406675	0.510928
7	139978932..139992562	Adam8	28.0978	5.52977e-113	0.161829	0.243017	0.206019	0.191433	8.83847	4.32752	6.487	7.29789
7	46711998..46715700	Saa3	27.7142	4.18733e-26	0.0746703	0.0786374	0.10645	0.0552487	2.98025	1.49267	4.5289	1.4658
12	110225515..110236362	Gm40576	27.6856	2.88495e-07	0	0	0	0.0208302	0.245561	0.219783	0.15925	0.461147
12	79088705..79103939	9230116L04Rik	27.5955	0.02444	0	0	0	0	0.0382124	0.0114003	0.121153	0.0250591
10	40348508..40350103	Cdk19os	27.5651	0.0245959	0	0	0	0	0.114399	0.163824	0.0544055	0
10	118920381..118927143	Gm38403	26.6053	0.0282182	0	0	0	0	0.0436435	0	0.0259448	0.0858623
15	36375343..36390172	Gm34093	26.6	0.00854991	0	0	0	0	0.12706	0.0454886	0.120853	0.0749917
12	10446388..10531303	Gm38407	26.5904	0.00855884	0	0	0	0	0.0187852	0.0252197	0.044669	0.0461965
6	70723886..70723927	Igkj5	26.548	0.0198875	0	0	0	0	4.89847	0.548029	2.18399	1.20463
17	35743323..35764191	Gm20442	26.4176	0.0114703	0	0	0	0	0.0522702	0.280698	0.248585	0.154251
16	3707218..3718097	Mefv	26.2383	6.13687e-26	0.0684065	0.0236384	0	0	0.854331	0.502683	0.667761	0.894856
13	37248660..37252165	Gm47709	25.4114	0.0255844	0	0	0	0	0.0485684	0.0434697	0.202107	0.0477756
18	35799842..35858441	AC141471.2	24.053	0.0360512	0	0	0	0	0.215505	0.32147	0	0.353313
1	170907273..170912941	Fcrlb	23.9767	1.91734e-05	0.0216501	0	0	0	0.140201	0.0717048	0.333382	0.31523
14	55629076..55637895	Gm49378	23.8407	0.00450244	0	0	0.0188233	0	0.109935	0.414661	0	0.0540703
11	83746940..83752642	Wfdc21	23.6868	1.233e-06	0	0	0	0.0552912	0.592557	0.31821	0.915868	0.699461
5	30013114..30019981	Il6	23.3434	5.44048e-65	0.0915937	0.0738522	0.0380846	0.0494159	2.08659	1.9339	1.54894	1.57326
7	114631478..114636357	Calca	23.3142	0.0420104	0	0	0	0	0.0763568	0.0136682	0.0907836	0.0150221
11	118489762..118911597	Rbfox3	22.7182	5.5268e-37	0.0095561	0.0308204	0.0635746	0.0536186	1.08296	0.755636	1.07736	1.41748
18	52516067..52529867	Lox	22.5458	3.20323e-90	1.68142	1.16876	0.664458	0.557471	29.56	24.0048	28.4002	24.8366
12	104214544..104221129	Serpina3f	22.3329	1.96879e-33	0.0485567	0.100675	0.0538395	0.0628726	1.53853	1.15589	2.47011	2.09889
8	27368711..27399730	Chrnb3	22.0583	1.54939e-26	0.0174587	0.016088	0.00483955	0.00376768	0.302837	0.187925	0.316849	0.341585
2	119237362..119249527	Spint1	21.8771	1.1059e-11	0.020093	0.00925773	0	0	0.176589	0.183006	0.176803	0.319986
12	104406729..104414329	Serpina3n	21.6179	2.61209e-113	6.66684	8.00505	5.82413	9.12653	176.243	134.49	279.776	178.759
15	39962649..39967024	AU022793	21.1323	2.90051e-09	0	0.0372057	0	0	0.298817	0.250732	0.199843	0.422538
X	20870166..20874735	Timp1	20.8704	3.95094e-232	4.63311	4.58668	2.95041	3.9994	111.18	82.919	108.565	99.2231
1	119923341..119997234	Cfap221	20.8235	0.0343969	0	0	0	0	0.0264669	0.0236884	0.0104892	0.0347131
11	82115185..82116799	Ccl8	20.0717	3.21649e-57	1.74082	2.15557	1.14606	2.06622	58.1777	27.2513	52.356	34.6042
1	107511423..107535478	Serpinb2	19.6809	1.24087e-13	0.0473371	0	0	0.0204311	0.492662	0.225371	0.624795	0.387696
9	108133718..108138567	4930447F24Rik	19.3309	2.38986e-05	0	0.0170433	0	0	0.239546	0.122514	0.081373	0.134649
5	5736317..5749326	Steap1	17.1051	6.8703e-13	0	0.0186029	0.0447685	0.0348531	0.765719	0.367741	0.532914	0.496023
8	109575128..109579172	Hp	16.9982	7.1452e-42	0.95201	1.88213	0.575774	1.44934	27.6385	15.4499	32.5369	23.407
17	48316141..48327024	B430306N03Rik	16.8634	3.59975e-29	0.0370226	0.0243685	0.0351862	0.0410897	0.81711	0.402889	0.732984	0.866342
1	171250421..171260637	Adamts4	16.632	3.39433e-61	0.300526	0.287583	0.0897138	0.119732	3.60358	3.74688	3.89668	4.32314
8	70493158..70504081	Crlf1	16.3122	1.59336e-146	0.60873	0.763498	0.449972	0.583853	12.0138	12.7827	10.5639	11.5099
3	92373915..92375229	Sprr2g	15.9779	0.0002125	0.0427015	0	0	0	0.158015	0.353567	0.234838	0.349731
2	122636986..122641191	AA467197	15.9285	5.03377e-30	0.0924312	0.255523	0.28184	0.0997355	3.09972	2.31512	4.14287	4.18465
7	19671579..19677941	Apoc2	15.9003	4.04553e-13	0	0.378098	0	0.118063	2.78363	1.4722	2.595	3.08047
6	127072902..127081408	Fgf23	15.7086	5.17803e-11	0.0459736	0.0141214	0.0169918	0.0132284	0.212654	0.634433	0.404533	0.502039
3	15795145..15848528	Sirpb1c	15.5853	4.69751e-22	0.128348	0.00695713	0.0418565	0.0325861	0.949893	0.693892	1.14597	1.0718
7	98904268..98908055	Gm45187	15.5327	0.0032465	0	0	0.00984135	0	0.0738993	0.0955377	0.0195249	0.032308
9	7344381..7369499	Mmp12	15.4643	1.00294e-99	0.0921885	0.162822	0.0809229	0.142579	2.67226	2.08958	2.26879	1.91905
5	138225898..138253363	Nxpe5	15.4356	7.55874e-94	0.180228	0.148898	0.117146	0.112659	2.94368	1.92453	2.67274	2.72031
12	104263122..104269372	Serpina3i	15.2552	7.96987e-26	0.0999953	0.0806264	0.0554372	0.118687	0.925071	1.78011	1.99348	1.91094
4	6352105..6357530	4930430E12Rik	15.2151	6.22618e-08	0.0489845	0.0225693	0.0271569	0	0.702402	0.182515	0.457965	0.557207
1	173331886..173333750	Ackr1	15.2144	4.61041e-13	0	0.0729285	0.0438763	0.0341585	0.530813	0.458706	1.02282	0.900256
5	90759360..90761624	Cxcl5	15.0696	3.81545e-46	0.253665	0.192499	0.181994	0.141685	4.27926	2.53276	3.01984	3.93783
2	118277110..118373419	Gpr176	15.0446	3.93375e-60	0.092686	0.0985489	0.0474323	0.0307725	1.13447	1.21019	1.24688	1.22625
5	91074622..91093646	Ereg	14.5933	1.10149e-63	0.0471392	0.0744655	0.0746684	0.104635	1.53255	1.18766	1.41473	1.21951
4	63727084..63745113	Tnfsf15	14.486	1.42673e-05	0	0	0.0184183	0	0.115254	0.0550158	0.109624	0.0604653
2	24336853..24351494	Il1rn	14.4575	1.95112e-37	0.0301341	0.0509083	0.0612564	0.00867078	0.650474	0.57803	0.767851	0.548448
2	112110057..112115440	Olfr1315-ps1	14.4552	0.000644369	0	0	0	0.0150353	0.14502	0.0432655	0.114947	0.110953
4	132974095..133001910	Fgr	14.4069	4.81845e-34	0.107942	0.11273	0.0398953	0.0496948	1.55114	0.852048	1.38514	1.55856
10	67496359..67497707	Gm32255	14.0823	7.68103e-05	0.0412138	0	0	0	0.0571912	0.272999	0.181325	0.281288
6	122605403..122610087	Gdf3	13.9984	2.65127e-21	0.0114728	0.0951487	0	0.0198072	0.562525	0.503472	0.580476	0.615986
11	115116214..115133992	Cd300lf	13.9537	7.90823e-20	0.0593874	0.0994995	0.00598623	0.0279624	0.918998	0.478315	0.90261	0.928562
3	15946870..16006437	Gm5150	13.924	2.77281e-12	0.137504	0.021118	0	0.0395653	1.29327	0.493362	0.781413	0.875912
7	133883199..134232146	Adam12	13.8554	4.7317e-94	0.123573	0.106603	0.0962037	0.0635485	2.04315	1.50647	1.26086	1.54563
11	83662584..83664683	Ccl4	13.7438	2.22157e-14	0.0842384	0.0776247	0.186807	0	1.24688	1.22061	2.03839	1.14987
6	123262111..123275265	Clec4d	13.6504	2.72982e-40	0.330316	0.432543	0.289147	0.525249	9.18348	4.77906	7.03686	5.22081
8	24677225..24725852	Adam3	13.5827	0.00370678	0	0	0.0104769	0	0.0699306	0.0547657	0.0207858	0.0601904
3	15296551..15332302	Gm9733	13.4752	3.46501e-05	0	0.0829002	0	0	0.208066	0.335202	0.692658	0.450274
11	83175186..83190216	Slfn4	13.2909	3.02309e-21	0.0841534	0.148631	0.139964	0.0665893	2.4134	0.737434	2.05948	1.72307
13	97733498..97747411	5330416C01Rik	13.2564	0.000284613	0	0.0209111	0.00838724	0	0.216932	0.125264	0.14976	0.0137672
7	101552453..101560865	Art2a-ps	13.0386	0.0051973	0	0	0	0.0190902	0.143213	0.0549337	0.243245	0.0402501
9	110939603..110946158	Tdgf1	12.9326	5.85959e-05	0	0	0	0.0183039	0.0882733	0.0614495	0.128274	0.106129
1	40074079..40125231	Il1r2	12.8493	9.66815e-14	0.0145695	0.0939796	0.129237	0.0754603	0.903059	0.78413	2.16339	1.03416
7	24743983..24760311	Cd177	12.7902	1.7098e-07	0	0	0.0325596	0.00844943	0.190161	0.105361	0.129194	0.213779
17	48232768..48246924	Trem1	12.5632	1.63279e-22	0.0371144	0.0256503	0.0205762	0.0560663	0.609447	0.391815	0.653157	0.548837
8	75093621..75100589	Hmox1	12.5317	7.83402e-121	5.31842	4.53513	5.14012	4.87876	73.391	47.5067	86.2971	89.7176
3	15495751..15575065	Sirpb1b	12.1588	4.48003e-18	0	0.0445189	0.0642817	0.033363	0.563145	0.352019	0.531385	0.641882
8	69037711..69089235	Slc18a1	11.7173	1.44708e-21	0.0102939	0.0474285	0.0171208	0.0177718	0.242837	0.328148	0.39062	0.37002
19	11404770..11427246	Ms4a4c	11.7161	6.32867e-20	0.174635	0.131665	0.140825	0.123339	2.67304	0.959599	2.51452	1.89259
5	92346638..92348889	Cxcl10	11.6451	1.42815e-17	0.074064	0.32987	0.150557	0.0639335	3.18607	1.8193	1.98228	1.52772
8	3847965..3854309	Cd209e	11.5552	0.0176819	0	0.0284308	0	0	0.21407	0.0255463	0.237549	0.0140384
17	34856374..34862518	Cfb	11.4772	6.33042e-31	0.82658	0.924902	0.218217	0.705026	9.80431	6.77073	11.8516	8.07719
12	104236245..104241939	Serpina3g	11.4502	1.5925e-17	0.290533	0.462429	0.073214	0.102597	3.42078	2.02289	4.19783	2.84819
15	79789675..79834237	Npcd	11.394	4.91897e-05	0.0956596	0	0	0	0.123895	0.2693	0.483996	0.470078
4	106442329..106464329	Pcsk9	11.3722	0.00931898	0	0	0.00875408	0	0.058431	0.0457599	0.0347355	0.00718466
5	100553725..100572245	Plac8	11.2912	2.19441e-24	0.401614	0.466626	0.387225	0.150731	5.36308	2.45787	6.14591	4.68761
11	4236420..4241026	Osm	11.1966	1.56016e-12	0.0122353	0.0450989	0.054266	0.0316853	0.781017	0.344448	0.47102	0.367433
10	81084324..81098874	Creb3l3	10.927	1.11382e-08	0.00921707	0	0.0204397	0.0318254	0.281386	0.106844	0.253448	0.226467
16	22985854..23029482	Kng2	10.8768	6.2703e-07	0	0	0.022548	0.017554	0.0940635	0.126283	0.15657	0.185056
9	96765562..96782477	C430002N11Rik	10.7488	1.07089e-05	0.0395055	0	0	0	0.158371	0.130842	0.130357	0.131819
3	87357881..87371073	Cd5l	10.6074	4.58963e-08	0.0273072	0.0503264	0.0454171	0.0589302	1.18733	0.214797	0.540635	0.472148
10	8884637..8886878	Gm26674	10.5877	4.31686e-05	0.0384491	0	0	0.016595	0.124494	0.159179	0.232597	0.279914
17	35076902..35078804	Ly6g6e	10.5699	0.00723059	0	0	0	0.0377005	0.363633	0.0361622	0.168132	0.0794884
9	7558456..7568485	Mmp8	10.5295	1.0538e-13	0.10317	0.0950702	0.0127106	0.0692679	0.83779	0.446107	1.04652	1.27268
7	83932857..84086502	Cemip	10.4879	3.13225e-17	0.0136357	0.0146593	0.0125994	0.0137324	0.193424	0.248387	0.14998	0.0992695
15	4727175..4814967	C6	10.4633	2.86967e-10	0.0469044	0.0720364	0	0.0202444	0.383296	0.271857	0.782455	0.348583
10	22360552..22374139	Raet1d	10.4614	1.95352e-08	0.135039	0.0355533	0	0.0333052	1.14218	0.383354	0.466808	0.631991
5	149282752..149287868	Gm19719	10.4219	0.010686	0	0.00605583	0	0	0.0425576	0.0272071	0.021685	0.0179413
2	28692080..28699727	Spaca9	10.3198	0.00265673	0	0.0685841	0	0	0.137708	0.154064	0.204658	0.541841
1	134182176..134190181	Chil1	10.2846	1.07966e-11	0.148709	0.109627	0.0989329	0.213948	1.08224	0.76341	3.16227	2.18328
5	120753098..120777661	Oas3	10.0347	2.18628e-27	0.0629196	0.105088	0.0305222	0.0305513	0.90586	0.592606	0.644478	0.59047
6	41686330..41704339	Kel	9.83389	0.0122994	0	0	0.0111154	0	0.0649184	0.0249014	0.0441052	0.027368
9	89199209..89207827	Bcl2a1b	9.71894	5.3346e-12	1.42906	1.06603	1.13182	0.0587426	12.9687	8.14196	10.3666	9.81543
1	169497934..169531464	Nuf2	9.68411	1.0365e-25	0.144671	0.0807953	0.0729138	0.0340589	1.08692	1.00185	0.655784	1.00136
11	83709015..83711348	Wfdc18	9.61816	0.00186174	0	0.0209968	0	0.0196692	0.274033	0.0565997	0.175436	0.103677
1	92950865..92986391	Gpr35	9.59972	1.99591e-35	0.126384	0.169398	0.203831	0.0892611	2.12581	1.1844	1.64285	1.70425
9	40780742..40784181	Gm16096	9.57444	6.52088e-05	0.0666635	0	0	0.0287726	0.400864	0.303585	0.329956	0.212326
13	96924689..96950906	Gcnt4	9.56436	2.11788e-19	0.0218586	0.0352493	0.0363551	0.00943439	0.343769	0.244335	0.336594	0.243673
15	102150526..102163469	Soat2	9.5568	8.96307e-11	0.0502462	0.0115753	0.0417846	0.0216867	0.244038	0.291226	0.511211	0.400091
9	64080761..64086961	Scarletltr	9.45632	0.0266618	0	0	0	0.0786766	0.505907	0.150933	0.601493	0.165883
2	69380445..69404533	Dhrs9	9.41601	8.40424e-17	0.025974	0.0359021	0.0287999	0.0504479	0.486586	0.241947	0.507099	0.413642
11	82035571..82037453	Ccl2	9.38947	1.92746e-63	2.88246	2.27349	1.35427	1.43388	26.7565	17.6978	21.0109	22.3407
X	106583186..106710557	Gm5127	9.34027	0.0224125	0	0.0119145	0	0	0.0717683	0.0214114	0.0284427	0.0705968
7	100285520..100319699	P4ha3	9.33625	6.04647e-32	0.124141	0.0735392	0.137647	0.0688891	1.25509	0.925094	0.994815	1.25074
19	11586604..11604849	Ms4a6d	9.33188	9.17679e-76	1.76245	2.03748	1.56336	1.63203	26.2506	13.8767	20.6013	17.0738
3	36564865..36572150	Ccna2	9.32198	9.82855e-29	0.319995	0.395253	0.249121	0.135174	3.79802	2.86376	1.88712	3.40765
13	100778650..100786570	Ccnb1	9.2935	3.09685e-34	0.204354	0.12149	0.146185	0.0569039	1.71975	1.29359	1.23261	1.48172
4	44300876..44364675	Melk	9.06742	2.80672e-21	0.130949	0.0861916	0.165939	0.0484449	1.49698	1.11524	0.7716	1.16612
14	98993870..98994318	Rpl36a-ps1	9.02381	0.0343676	0.123825	0	0	0	0.229104	0	0.885272	0.450729
2	127801122..127831865	Bub1	8.9685	1.21517e-21	0.146847	0.0470669	0.0566341	0.0551134	1.07499	0.697812	0.639047	0.830845
11	82045712..82047525	Ccl7	8.93615	7.50298e-69	2.46405	2.52644	1.65467	1.91731	27.3865	17.6724	24.7356	21.2863
16	17233601..17276718	Gm49573	8.88048	0.0232558	0	0	0.085978	0	0.28694	0.0321021	0.383798	0.282256
13	55325168..55329823	Mxd3	8.69873	1.69472e-08	0.199484	0.0108131	0.13011	0.0202587	1.18326	0.796713	0.61952	1.03581
3	15371653..15426520	Sirpb1a	8.69813	1.08598e-13	0.0849371	0.0782685	0	0.0418968	0.684738	0.351638	0.600575	0.574183
7	125603429..125633570	Il21r	8.68392	3.99866e-33	0.125445	0.192661	0.102002	0.0721912	1.39262	1.03176	1.18661	1.46121
1	89930234..89933290	D130058E05Rik	8.62565	0.0018299	0	0.016759	0.0201656	0.00784965	0.277612	0.0903522	0.0200039	0.099302
6	49036546..49070929	Gpnmb	8.56812	1.1671e-94	0.332867	0.464032	0.345423	0.235764	3.7624	2.9116	3.59082	3.64662
9	123962124..123968692	Ccr1	8.54439	2.70475e-49	0.63781	0.434019	0.511361	0.491278	4.911	3.98922	6.62676	5.57199
13	100759674..100775899	Cenph	8.51273	5.15776e-12	0.0155822	0.0287177	0.172775	0.0807053	0.965828	0.580591	0.66842	0.794082
3	105815540..105817357	Gm5547	8.44767	0.000861536	0	0.0321407	0	0.0602167	0.193603	0.173279	0.230183	0.539589
8	70629393..70632456	Gdf15	8.39801	1.63006e-24	0.405272	0.110653	0.416079	0.233226	3.41597	2.49809	3.10382	2.54065
4	60817589..60821463	Mup22	8.29974	0.0364876	0.129146	0	0	0	0.537637	0.187132	0.639218	0
3	108383839..108388231	Psrc1	8.18106	5.478e-11	0.11569	0.167525	0.0916263	0	1.12378	0.9237	0.672597	0.819677
1	171018920..171029761	Fcgr4	8.14339	7.45438e-22	0.57545	1.04015	0.638058	0.611373	10.5857	4.21494	7.69267	5.37767
6	124829547..124833701	Cdca3	8.10297	2.45906e-32	0.164891	0.151945	0.22585	0.117219	1.75873	1.19664	1.5576	1.78298
1	63964727..63968999	Gm13749	8.10095	6.25843e-08	0.0194125	0.0715535	0.043049	0.0167572	0.341217	0.273249	0.384334	0.512303
2	32384633..32388252	Lcn2	8.05538	5.78718e-22	0.657079	1.41607	0.987091	1.78395	11.7947	7.36235	16.8092	11.4961
9	65890237..65903266	Pclaf	8.05165	2.63302e-42	0.167497	0.196924	0.121679	0.104701	1.66709	1.18601	1.25785	1.52424
14	78277445..78308043	Tnfsf11	8.01847	1.03982e-07	0.0124323	0.0114562	0.0413548	0.0429273	0.207024	0.174997	0.34186	0.362035
14	47387779..47418407	Dlgap5	8.00628	8.61025e-17	0.130721	0.0978721	0.0452948	0.0282103	0.948561	0.656185	0.485261	0.728618
10	81409575..81411579	Gm16104	8.00409	0.0279029	0.138647	0	0	0	0.513057	0	0.457495	0.567767
5	123749716..123821593	Kntc1	7.99501	3.00145e-20	0.059198	0.0738033	0.0463331	0.0330653	0.560535	0.542057	0.28343	0.611594
8	105973513..105979429	Dpep3	7.98954	0.0306711	0	0.0301721	0	0	0.0605818	0.0135555	0.198077	0.0893893
17	48346401..48354147	Trem2	7.9864	2.43904e-104	0.415912	0.43505	0.336524	0.359024	4.27923	2.90391	3.7339	3.78486
5	123863570..123865499	Hcar2	7.98209	7.93834e-07	0	0.0663631	0	0.0248667	0.253172	0.155038	0.316849	0.24904
19	12460779..12465283	Mpeg1	7.97612	4.03433e-79	4.09861	4.03688	2.42517	2.53584	38.5576	23.2403	32.255	28.8694
17	48149126..48167275	A530064D06Rik	7.96883	2.42371e-09	0.00472445	0.0174141	0.0366692	0.0326259	0.323429	0.136914	0.155894	0.275156
11	40701395..40733422	Hmmr	7.9403	5.45539e-35	0.194504	0.174516	0.0794556	0.11046	1.63365	1.33077	1.08094	1.22038
19	34473778..34475164	Ch25h	7.86223	5.22131e-24	0.661396	0.701812	0.444457	0.346018	3.50433	6.88691	4.07826	5.34396
3	159495433..159529955	Depdc1a	7.77048	1.27106e-15	0.133849	0.0616699	0.0649298	0.0288852	0.820342	0.651104	0.42326	0.730824
9	22126727..22135711	Acp5	7.74253	3.68433e-22	0.38343	0.441658	0.182206	0.378268	3.72453	1.96157	4.29268	2.95342
4	117159639..117182639	Kif2c	7.69955	2.40045e-16	0.172029	0.0645835	0.113035	0.0274999	1.09045	0.801884	0.721824	0.753755
4	32559680..32571708	Bach2os	7.69941	5.11242e-13	0.0254683	0.093875	0.0423588	0.0219848	0.41232	0.390122	0.546249	0.382413
7	3486500..3502624	Tarm1	7.64117	5.11895e-05	0	0.0123989	0.0149192	0.0580745	0.149372	0.11141	0.325591	0.293869
4	124918465..124939311	Cdca8	7.63347	1.57267e-29	0.0751751	0.12865	0.0952617	0.0417167	0.92893	0.724707	0.673296	0.732968
10	22158569..22374139	Raet1e	7.62758	1.24473e-07	0	0.0237296	0.0428297	0.0333437	0.321611	0.20256	0.212431	0.210908
6	123229843..123247021	Clec4n	7.58531	3.43849e-37	1.72274	1.15453	1.43262	1.19982	17.6578	9.14205	10.7231	12.1498
2	129364570..129371139	Il1b	7.5502	2.59888e-11	0.437315	0.644769	0.0969788	0.176166	4.63903	2.23292	2.38899	2.70615
4	108579423..108614833	Orc1	7.53804	1.85112e-10	0.00799042	0.0368154	0.0265793	0.013795	0.206978	0.165401	0.219718	0.196328
2	152847964..152895321	Tpx2	7.48785	4.50863e-24	0.511158	0.317669	0.283385	0.138529	3.01323	2.79534	1.97433	3.08845
11	102905529..102925124	Kif18b	7.45453	3.97708e-16	0.0778239	0.100399	0.0517745	0.0671791	0.784756	0.753924	0.359515	0.7507
2	118779719..118811293	Disp2	7.43864	1.10346e-14	0.0232747	0.0268092	0.0193552	0.00251139	0.185711	0.115628	0.144	0.18268
10	69335146..69352938	Cdk1	7.43164	1.7349e-30	0.292974	0.212862	0.181165	0.131314	2.06924	1.94531	1.21461	1.89703
1	191821444..191833050	Nek2	7.38326	1.10745e-11	0.160046	0.107774	0.0750784	0.0159409	0.814332	0.891943	0.460399	0.885065
11	94936224..94953042	Col1a1	7.37458	1.07863e-23	34.4783	34.726	14.4652	10.1426	218.671	193.853	175.866	206.795
1	171588624..171607410	Ly9	7.37103	3.69183e-29	0.29421	0.201397	0.279617	0.159637	2.8151	1.6426	1.96011	1.71351
18	74195299..74207818	Ska1	7.35076	1.2515e-07	0.104154	0	0.0692913	0	0.423959	0.284589	0.36659	0.388604
7	3884242..3898120	Gm14548	7.33192	7.73109e-21	0.182886	0.192603	0.0434536	0.0902119	1.16016	1.2547	0.89084	1.165
12	84783212..84876532	Ltbp2	7.32125	2.50472e-29	1.21263	1.53684	0.527277	0.539508	8.21095	9.12645	7.41234	7.55454
13	120300392..120308779	BC147527	7.28018	3.12806e-05	0.0697146	0.0642411	0	0.0300895	0.628816	0.144309	0.479246	0.253765
18	51117733..51420044	Prr16	7.25555	0.00018315	0.0132913	0.0122477	0	0.0114733	0.0860716	0.0550256	0.16812	0.0483809
17	48447907..48451522	Tspo2	7.24269	0.0118077	0.0172395	0	0	0.0148815	0.175434	0.0214114	0.0568854	0.0627527
17	9864419..9882149	AC105304.1	7.2062	5.55297e-05	0.0689794	0	0.114726	0.119089	0.319069	0.42836	1.13806	0.847424
17	37508030..37532449	Olfr111	7.19534	0.0401426	0.0105179	0.00969207	0	0	0.0291906	0.00870875	0.115686	0.0574283
15	103308235..103310612	Gpr84	7.16661	0.0101811	0	0	0	0.0278219	0.104359	0.0533733	0.0709007	0.0879902
11	98992943..99024189	Top2a	7.14346	3.94459e-42	0.635363	0.540005	0.403542	0.279554	4.5539	4.16011	2.79536	3.98838
9	124101950..124113557	Ccr2	7.10577	3.51244e-62	0.653845	0.564616	0.410367	0.326578	4.12765	3.34703	4.34667	4.48688
3	92215920..92256724	Sprr2a2	7.10154	1.0537e-11	0.0382112	0.0704224	0.0423685	0.0577232	0.618621	0.300569	0.325723	0.565057
17	57189492..57194177	Tnfsf14	7.08888	3.70249e-10	0.105355	0.0277381	0.0667528	0.0259842	0.529098	0.336473	0.629066	0.410891
X	106143204..106160493	Tlr13	7.03993	8.04116e-77	0.658798	0.779674	0.508467	0.440454	5.24019	4.10716	5.51986	4.97245
15	85859745..85876573	Gtse1	7.00208	2.90722e-10	0.111519	0.270922	0.0899288	0.0175028	1.01292	0.847826	0.869774	1.25471
2	173206612..173218923	Zbp1	6.9922	3.1467e-25	0.315089	0.377455	0.358103	0.156395	3.43962	1.76102	2.4433	2.27237
10	20347770..20361304	Mtfr2	6.98441	2.80517e-08	0.10392	0	0.0288066	0.0224265	0.39657	0.247381	0.371483	0.283707
1	71585520..71653200	Fn1	6.97016	1.28946e-37	8.51446	9.98778	4.57664	3.73756	55.5627	51.9262	54.0161	54.9199
19	3409915..3414544	Gal	6.94346	0.0461141	0.0352775	0	0	0.0304522	0.261086	0.262887	0	0.128412
11	4257557..4272514	Lif	6.93895	7.24496e-18	0.12781	0.135442	0.0212573	0.0717133	0.839496	0.650832	0.604489	0.860686
3	146149833..146195513	Mcoln2	6.90195	7.56863e-12	0.0507275	0.116862	0.0749954	0.0218945	0.80561	0.37802	0.548655	0.430852
11	69664213..69666153	Cd68	6.89819	1.9687e-65	5.63935	6.31743	4.38929	3.03534	47.1784	32.5024	39.9652	37.1307
3	66219910..66225805	Ptx3	6.82873	2.20095e-59	0.507881	0.802295	0.75851	0.697881	5.90665	4.99479	6.23603	5.42352
14	45660770..45668498	A530076I17Rik	6.82819	0.0215243	0.00742685	0	0	0.012822	0.0137414	0.0245976	0.122532	0.0405512
4	123787874..123829904	Rhbdl2	6.80072	0.000134364	0.0362198	0	0.0100401	0.00781641	0.175914	0.0974671	0.0597575	0.115362
12	65132734..65172604	Mis18bp1	6.75635	1.29576e-25	0.038271	0.0577085	0.0617234	0.0210231	0.360488	0.360094	0.325276	0.364102
16	57624258..57754737	Col8a1	6.75553	6.46065e-67	3.72637	3.54172	2.59319	2.10156	25.7202	28.5034	18.4751	21.8835
3	135212537..135273611	Cenpe	6.72043	1.53848e-21	0.280567	0.181274	0.150182	0.069595	1.39027	1.46061	1.05703	1.39986
2	163054687..163084688	Mybl2	6.7014	8.41383e-14	0.0720173	0.0995446	0.0665438	0.0362639	0.57741	0.561517	0.297046	0.720904
19	11321039..11336146	Ms4a7	6.68182	1.55245e-36	0.699181	0.678802	0.456844	0.425716	6.33539	3.92838	4.17475	3.40288
17	71496100..71526857	Ndc80	6.66249	8.49176e-18	0.132721	0.0631231	0.0854483	0.0480445	0.76838	0.634542	0.414397	0.748045
19	6084983..6091777	Cdca5	6.6506	2.46437e-13	0.0261143	0.0962561	0.0579109	0.0676272	0.616047	0.50813	0.416487	0.475288
6	128362967..128376146	Foxm1	6.63501	5.28379e-17	0.173923	0.204787	0.0803522	0.0583853	1.09053	0.876047	0.749253	1.28376
19	5447547..5455946	Fosl1	6.62815	1.30531e-05	0.0546949	0.0504007	0	0.0236069	0.379493	0.158505	0.150398	0.373298
1	153740349..153745468	Rgs16	6.59533	9.64152e-22	0.356546	0.492829	0.171313	0.41037	2.133	3.13916	2.5883	3.42848
3	54361109..54391037	Postn	6.59132	7.81046e-87	10.8518	11.2891	6.68389	7.53644	82.3138	74.9898	62.9684	61.4261
2	129268210..129297212	Ckap2l	6.57987	2.20569e-32	0.434216	0.220477	0.29477	0.298329	2.61515	2.51671	1.92013	2.67729
5	65054346..65092132	Tmem156	6.57128	0.00292139	0.00840093	0.00774136	0	0.0145037	0.108806	0.0278238	0.0739218	0.0688047
19	42036000..42045110	Ankrd2	6.55911	2.6997e-07	0.146566	0.157569	0.135427	0.105432	0.587558	0.687685	2.09571	0.955869
8	92901407..92902411	Capns2	6.55403	0.0201087	0.0276604	0	0	0.023877	0.179123	0.0916108	0.182543	0.0503427
11	72027963..72037509	Aipl1	6.54249	0.00879697	0.00880541	0.00811408	0	0.007601	0.0896061	0.0583268	0.0677958	0.00801305
9	71215789..71296243	Aldh1a2	6.53654	1.43948e-66	2.86091	3.14545	2.62759	1.79125	21.7072	19.0827	15.9497	23.2189
1	153503015..153550045	Npl	6.51884	4.20104e-33	0.460026	0.484466	0.197784	0.324166	3.34381	2.32427	2.94297	2.77662
2	118111876..118127133	Thbs1	6.51726	1.03118e-27	6.59607	8.31375	3.00466	3.10179	42.8164	44.0143	33.9341	37.5813
7	98192417..98199481	B3gnt6	6.51162	0.023372	0.0234489	0	0	0	0.0759252	0.0388313	0.0515832	0.0426777
16	44765736..44794978	Cd200r1	6.47029	7.64241e-36	0.190971	0.191279	0.184128	0.107511	1.34423	1.21686	1.2055	1.36006
13	19749682..19824257	Gpr141	6.464	1.85717e-12	0.0372262	0.0300156	0.067074	0.020084	0.383128	0.188792	0.337799	0.262542
11	117849251..117855743	Birc5	6.42779	1.13306e-21	0.277823	0.180714	0.108723	0.134019	1.79913	1.08253	1.14143	1.3236
10	87826377..87863381	Igf1os	6.41501	0.0203794	0.0106631	0	0	0.0184092	0.0493229	0.0794611	0.0234568	0.106739
14	86655367..87141235	Diaph3	6.40814	3.72401e-10	0.249584	0.124194	0.0498129	0.0603249	1.12676	0.884483	0.527076	1.06295
11	82101845..82103400	Ccl12	6.39691	1.77853e-19	1.44947	1.14486	1.37757	1.07246	7.37507	6.77229	10.3628	13.7085
4	115000159..115043196	Stil	6.31502	1.28545e-17	0.0335791	0.0442039	0.0425513	0.0579723	0.377212	0.385275	0.247984	0.349228
11	72042032..72047370	Pimreg	6.29898	2.86783e-18	0.384719	0.182321	0.134066	0.142327	1.7287	1.56543	1.16065	1.79051
3	96282909..96293969	Fcgr1	6.28253	1.02572e-42	0.783818	1.10815	1.08339	0.769293	8.25446	5.13865	7.16863	7.34781
12	111271095..111276426	Amn	6.26622	0.0396119	0.0150834	0.0138992	0	0	0.0418616	0.024978	0.0663612	0.123535
11	87089153..87108708	Prr11	6.2505	3.33853e-14	0.15993	0.207662	0.056423	0.0753024	1.26433	0.842681	0.631668	0.945998
10	51480612..51496613	Gm49339	6.23895	5.28203e-39	1.98362	1.72491	1.14619	1.55554	15.9471	8.91773	11.8616	10.8816
19	38055011..38074423	Cep55	6.23057	1.09996e-19	0.296647	0.264539	0.0954932	0.132166	1.91217	1.17265	1.42091	1.32364
2	129458359..129536602	F830045P16Rik	6.21495	0.0332088	0	0	0	0.0249313	0.0267189	0.047828	0.079418	0.0919898
4	9844372..9862345	Gdf6	6.21046	1.53294e-30	0.236116	0.311861	0.226897	0.122292	1.57272	1.79211	1.40241	1.75476
17	45732864..45733844	1600014C23Rik	6.20832	0.0287859	0	0	0.0595041	0.1853	0.992933	0.666522	0.0590269	0.341854
1	45311538..45349706	Col3a1	6.20267	7.32694e-26	65.464	58.1035	24.656	24.5929	346.933	293.195	291.269	308.581
11	83582056..83623693	E230016K23Rik	6.1984	3.54031e-05	0.0394868	0.00909664	0.0218914	0	0.0913244	0.138953	0.173727	0.116784
13	21833026..21833507	Hist1h2ap	6.1928	4.17364e-26	3.2874	2.44469	1.72661	1.54334	19.2077	13.6575	12.9408	19.7339
6	128609227..128623533	Klrb1a	6.1784	0.0482115	0.0348573	0	0	0	0.128988	0.0577234	0.0766794	0.0317206
6	122847138..122856161	C3ar1	6.17238	6.59081e-62	1.94365	1.27337	1.08114	1.22072	11.2545	8.4851	10.817	9.77218
X	109196756..109200439	Gm6377	6.1549	4.191e-17	0.0397834	0.137475	0.132335	0.0772692	0.717683	0.790574	0.765765	0.561154
6	86628164..86629710	Asprv1	6.1331	0.00746689	0.0718777	0.0662344	0	0.0155116	0.0997426	0.10415	0.671998	0.294343
2	4989714..5012791	Mcm10	6.12501	3.14693e-12	0.0216838	0.0499535	0.0601074	0.0280769	0.381141	0.236396	0.186826	0.351898
5	64924679..64933563	Tlr1	6.10587	5.10027e-18	0.149545	0.222017	0.368477	0.100403	1.55255	1.30702	1.67226	1.47428
3	59096448..59101821	Gpr171	6.09154	8.41571e-10	0.137432	0.092103	0.138531	0.107849	1.42166	0.672413	0.934455	0.454781
18	34732993..34751533	Cdc25c	6.06599	1.23456e-11	0.0452103	0.0208304	0.0375968	0.0195132	0.214352	0.205887	0.174045	0.282851
3	87948666..87953376	Crabp2	6.06427	1.63121e-08	0	0.0968841	0.093262	0.0726063	0.583592	0.452684	0.416314	0.497524
11	58608204..58616075	2210407C18Rik	6.06353	4.50362e-33	2.16587	3.51558	2.732	3.19037	19.7059	27.9201	21.3529	15.0083
12	117804289..117878706	Cdca7l	6.04945	7.31748e-12	0.0853244	0.0864879	0.0189215	0.0441922	0.52097	0.402695	0.281546	0.504701
9	22332012..22389188	Anln	6.04387	1.44062e-40	0.266853	0.316563	0.20746	0.158864	2.13386	1.56445	1.49118	1.56311
15	55076099..55090491	Dscc1	6.04206	1.1462e-09	0.0313826	0.0231349	0.00695938	0.0325081	0.220647	0.192287	0.138071	0.154216
4	126556935..126593903	Clspn	6.03059	2.43236e-21	0.10058	0.106942	0.0643399	0.0567685	0.49029	0.688659	0.451022	0.700548
15	74669083..74672570	Arc	6.02482	3.41764e-10	0.609261	0.628463	0.373063	0.525926	1.62361	7.28841	3.1106	3.11146
16	36184212..36188111	Gm5483	6.02161	0.00240658	0	0.0687867	0	0.0386623	0.151926	0.0741694	0.311999	0.312479
1	85083069..85109853	A530032D15Rik	6.01694	0.000146615	0.0693666	0	0	0.0299393	0.16043	0.186665	0.209816	0.205155
12	69168814..69179009	Lrr1	6.00505	0.00637207	0.0555974	0	0.0205487	0.0159976	0.360037	0.0920689	0.122304	0.118054
10	79874476..79883174	Prtn3	5.99007	0.0405981	0	0	0	0.0554189	0.23757	0.0398682	0.123575	0.0876346
6	129485244..129507165	Olr1	5.98965	6.35545e-11	0.0233472	0.0645424	0.0258873	0.0268716	0.259185	0.199758	0.299596	0.276201
4	129576815..129578549	Fam167b	5.98355	7.92853e-08	0.289872	0	0.449972	0.175156	1.7967	1.22407	1.49851	1.92565
8	124556534..124569706	Agt	5.96954	7.28961e-71	3.67513	3.40013	2.80358	2.94403	22.0179	18.331	22.6045	27.7052
3	95526786..95556403	Ctss	5.96261	2.88534e-69	17.1337	16.2223	12.302	12.599	132.997	77.8314	109.222	91.3716
1	170277320..170286769	Sh2d1b1	5.94608	9.6786e-06	0.0218543	0.0201385	0.048464	0.0377301	0.404355	0.15381	0.228358	0.149158
13	32881434..32898211	Serpinb1c	5.93209	4.89109e-14	0.323438	0.125492	0.264252	0.249809	1.4016	1.32494	2.52771	1.5956
4	135541888..135573630	Grhl3	5.90744	0.00807066	0.0199345	0.00918471	0	0.00860393	0.101429	0.0660229	0.0219261	0.0997738
7	24978167..25005958	Atp1a3	5.90172	1.38469e-13	0.0933155	0.0988875	0.0620808	0.0362483	0.669038	0.293607	0.610697	0.454313
6	135309127..135310405	Pbp2	5.88502	0.0149237	0.0869388	0.0200283	0	0	0.382035	0.215955	0.143437	0.0395578
2	164769898..164778822	Ube2c	5.8798	4.47313e-19	0.245911	0.325128	0.225246	0.230734	2.65083	1.66432	1.2348	1.64432
17	26202951..26211324	Rgs11	5.87554	4.34635e-10	0.0132186	0.0243615	0.0586269	0.0342316	0.171202	0.235316	0.247166	0.258626
15	80671847..80700425	Fam83f	5.87031	0.00022289	0.0185758	0.0599108	0	0	0.111701	0.230711	0.112374	0.109878
1	164115264..164150026	Selp	5.86644	2.56294e-24	0.245672	0.226383	0.167631	0.141379	1.22961	0.954487	1.59358	1.63947
7	4772373..4782859	Il11	5.86261	5.2775e-06	0.0534333	0.0861668	0.0592467	0	0.494319	0.232274	0.205701	0.437625
2	118814003..118853957	Knstrn	5.85915	1.36453e-34	0.264082	0.203618	0.143419	0.125611	1.35116	1.18701	1.16779	1.37815
7	80294450..80316259	Prc1	5.85093	2.42259e-11	0.473169	0.305214	0.161142	0.0875248	2.19493	1.76302	1.15612	1.79925
17	36055816..36058371	Gm11127	5.84613	0.0236452	0.0827342	0	0	0	0.24875	0.0685036	0.182	0.112934
11	34809190..34833641	Spdl1	5.84532	1.16642e-20	0.0964116	0.111053	0.124718	0.0901598	0.951379	0.691847	0.645099	0.643397
8	70483867..70487358	Tmem59l	5.84386	0.034502	0	0	0	0.0865774	0.0463926	0.290656	0.220632	0.152118
11	46454935..46481255	Havcr2	5.84316	2.3489e-21	0.286058	0.188285	0.260541	0.158741	1.98477	1.16736	1.74174	1.28299
11	83116849..83122670	Slfn1	5.79871	1.13844e-18	0.38775	0.494732	0.24804	0.205977	2.70414	1.4818	2.57533	2.41572
8	123891769..123894751	Acta1	5.79126	1.64471e-52	75.3424	58.9205	50.7698	62.7093	307.314	472.842	452.488	466.433
14	103046977..103056573	Acod1	5.77205	1.50989e-05	0.010598	0.0195319	0.0117511	0.0457422	0.156871	0.114077	0.18651	0.202532
4	138250403..138261332	Sh2d5	5.76218	1.70794e-05	0.0817608	0.0205477	0.0576903	0.0513291	0.19941	0.295408	0.220735	0.730507
17	5798657..5803240	3300005D01Rik	5.75941	0.0452701	0.0402879	0.0371249	0	0	0.279532	0.100075	0.199408	0
17	35199381..35202007	Tnf	5.74961	0.00018315	0.067843	0.140662	0.0752242	0.102486	0.25105	1.3903	0.317139	0.694554
10	88091432..88146941	Parpbp	5.72409	4.17504e-10	0.108286	0.0427649	0.0514576	0.0200304	0.372087	0.33943	0.27224	0.49975
11	83703991..83706268	Wfdc17	5.70993	5.05587e-37	7.19741	6.96875	5.95643	7.33848	63.2068	35.2384	51.1128	38.3017
6	39527513..39544486	8030453O22Rik	5.70724	0.000470889	0.0466617	0.0429982	0.0129346	0	0.11871	0.115907	0.346433	0.138004
3	100825459..100896922	Vtcn1	5.70247	2.09491e-17	0.0954188	0.117236	0.129311	0.118975	0.79446	0.570602	0.89792	0.897269
14	65805837..65817822	Pbk	5.70197	5.40161e-13	0.527725	0.171632	0.29257	0.107186	1.95282	1.77352	1.57062	1.97745
11	114922781..114934386	Cd300lb	5.70059	1.64859e-14	0.686152	0.360049	0.158501	0.411319	3.42952	2.09893	3.06074	2.38489
8	105984944..105991759	Dpep2_1	5.67082	1.0163e-27	0.229092	0.367927	0.297562	0.372913	2.3313	1.65841	2.67818	1.99542
1	85938318..85961007	Gpr55	5.65563	0.00917393	0.00747076	0.00688421	0	0.0128978	0.0829356	0.0247431	0.065737	0.0407909
16	31296192..31314808	Apod	5.62797	3.0649e-27	2.15745	2.37573	2.29648	2.35587	13.4622	10.7628	24.9757	12.683
17	33875659..33890661	Kifc1	5.60857	1.12994e-21	0.276847	0.217595	0.243768	0.140576	1.55929	1.44953	1.01203	1.74872
9	70407692..70421547	Ccnb2	5.58994	5.89937e-13	0.744445	0.552144	0.201327	0.329147	3.74584	2.79634	1.89726	3.56903
7	127027729..127042471	Kif22	5.58537	1.92952e-17	0.243798	0.12539	0.138305	0.088096	1.16442	1.00463	0.673506	1.04738
2	122160700..122179027	Trim69	5.57419	0.0114292	0	0.0271358	0	0.0127099	0.10897	0.073148	0.0647795	0.0669947
10	67535475..67542188	Egr2	5.57041	5.67276e-09	0.679014	0.580472	0.108851	0.225981	2.29318	3.64428	2.22256	2.09197
13	99100706..99107580	Gm807	5.55709	0.0463972	0.0148577	0.0136912	0	0	0.0549801	0.0492084	0.0817101	0.040562
15	54250619..54278484	Tnfrsf11b	5.53332	3.38586e-23	0.246617	0.345427	0.109379	0.153277	1.47841	1.42939	1.33458	1.38246
7	135689784..135716361	Mki67	5.52575	2.90256e-31	1.12455	0.911498	0.474861	0.517564	5.47262	4.96674	3.97204	5.10419
14	46760541..46771669	Cdkn3	5.52038	2.62807e-11	0.0586223	0.151255	0.0260001	0.151812	0.824331	0.640716	0.554519	0.640165
8	39581685..39642673	Msr1	5.51827	6.017e-76	0.863232	0.831798	0.791955	0.574945	5.47256	4.28489	5.43176	4.75718
5	91051871..91074773	Gm19610	5.48507	0.0162443	0.136268	0	0	0.0588146	0.441222	0.507733	0.149882	0.310015
6	123281789..123289870	Clec4e	5.48164	2.79646e-07	0.0895829	0.0567528	0.0931211	0.00966621	0.424731	0.203979	0.50498	0.453464
7	122159439..122169873	Plk1	5.47794	1.58538e-15	0.429811	0.326172	0.168202	0.0982116	1.67236	1.591	1.43216	1.82913
15	78325752..78353847	Csf2rb	5.46902	3.82693e-40	0.382007	0.415378	0.300734	0.276995	2.50208	1.63211	2.59246	2.18313
3	27097222..27153878	Ect2	5.4679	1.30822e-15	0.180645	0.123658	0.160239	0.0712852	1.09342	0.910262	0.533631	0.883006
18	60911780..60918561	Arsi	5.45592	5.08206e-14	0.345732	0.18943	0.134689	0.0967921	1.65972	1.06769	1.21276	0.969371
6	4504814..4541544	Col1a2	5.4526	1.41957e-27	21.0313	21.7962	10.7233	8.23246	109.213	95.492	89.8404	95.3948
13	51645232..51650660	Cks2	5.44776	1.66103e-10	1.32566	0.444211	1.06901	0.624183	8.80769	3.82512	5.47892	4.27713
8	22168160..22185819	Ckap2	5.44587	4.27213e-17	0.423681	0.41432	0.230095	0.13435	2.35972	2.06904	1.47411	1.7232
3	129835884..129875332	Cfi	5.43678	3.8608e-09	0.200351	0.0230776	0.0971899	0.12971	0.648716	0.539142	0.867695	0.88882
2	119047119..119105501	Knl1	5.43609	3.87172e-21	0.0781045	0.0719723	0.0793852	0.0589937	0.457619	0.544308	0.325733	0.518264
5	90786103..90789600	Cxcl3	5.41676	1.67505e-07	0.0397351	0.0366154	0.0176233	0.0274401	0.227909	0.118442	0.279711	0.188029
13	102693558..102739629	Cd180	5.40559	6.18449e-17	0.265102	0.272694	0.15039	0.0798282	1.18632	0.923956	1.37656	1.35771
18	34624613..34633277	Kif20a	5.40124	1.76231e-23	0.365266	0.472405	0.177634	0.287647	2.32982	2.15422	1.59998	2.23931
2	131069220..131086765	Siglec1	5.39932	1.15604e-21	1.01574	1.10096	0.703369	0.319145	5.81809	4.07627	5.44913	4.32776
16	97447035..97462907	Mx1	5.39837	1.47757e-13	0.139544	0.15566	0.171013	0.285294	1.75976	0.839201	1.18749	1.1763
5	105409367..105415670	Gm32051	5.37853	0.0017478	0	0.0102178	0.0122948	0.038287	0.164129	0.0826306	0.121962	0.0706343
10	120361275..120476469	Hmga2	5.37602	1.21321e-07	0.0205247	0.0151306	0.0136547	0.0141739	0.102534	0.0917698	0.148997	0.0747111
7	4003402..4063204	Lair1	5.37109	3.43658e-54	0.312387	0.284433	0.288644	0.179772	1.64107	1.58888	1.74252	1.74965
9	65587160..65595967	Pif1	5.35234	0.000332375	0.0633516	0.0758911	0	0	0.240291	0.178347	0.174202	0.276724
17	24222198..24251484	Ccnf	5.34568	1.33689e-15	0.0712787	0.0886713	0.0237101	0.039994	0.415428	0.283289	0.321439	0.405404
9	124121543..124147699	Ccr5	5.33825	6.57275e-22	0.77127	0.400917	0.361808	0.273139	2.71989	2.21603	3.4803	2.86745
7	79660196..79698148	Ticrr	5.33263	1.41177e-13	0.0222234	0.0307179	0.0154008	0.0119898	0.133635	0.133407	0.106941	0.136509
1	45374321..45503282	Col5a2	5.32942	3.31292e-40	9.40245	8.50934	4.5571	4.72872	44.2961	42.341	43.6466	38.8175
11	101769742..101785371	Etv4	5.32167	2.09491e-17	0.116425	0.173305	0.168812	0.1005	1.11849	0.830518	0.640282	0.920935
18	58008623..58210487	Fbn2	5.32091	9.66418e-25	0.222978	0.203534	0.100295	0.105319	1.16373	0.991056	0.791295	0.991596
11	69045647..69051664	Aurkb	5.31098	3.08452e-14	0.301954	0.191295	0.219717	0.0570179	1.16102	1.1407	1.03788	1.39109
10	81198170..81202051	Nmrk2	5.30894	1.01123e-09	5.29285	2.03105	2.3774	3.9994	22.1937	38.2379	9.71371	16.319
15	58889298..58937359	Gm49356	5.30335	0.0164984	0.139692	0	0	0.180877	0.516924	0.404826	1.15236	0.254243
7	128062640..128118491	Itgam	5.30277	3.16474e-29	1.73742	2.35053	0.883465	1.21797	10.5499	7.90759	11.1799	8.85704
6	128887588..128898167	Clec2i	5.28789	7.99284e-10	0.0268155	0.0411835	0.0297329	0.0925905	0.339034	0.296041	0.285113	0.341634
16	93883901..93906115	Chaf1b	5.25852	3.58438e-18	0.0950179	0.125864	0.0592625	0.0717687	0.615317	0.506467	0.431107	0.653911
6	120488939..120493807	Tmem121b	5.25708	0.00917189	0.0114186	0.00526107	0	0.0049284	0.0422542	0.0283638	0.043958	0.0363689
14	47367751..47386160	Lgals3	5.25528	7.40664e-43	5.23657	5.26661	4.71139	5.16606	43.8074	22.4721	30.7569	30.8794
7	79053483..79115099	Acan	5.22937	1.60597e-22	0.0707156	0.0960305	0.0701557	0.0385535	0.451054	0.468419	0.409371	0.365791
4	134510999..134523927	Aunip	5.22907	1.70626e-06	0.109014	0	0.04835	0.112924	0.443744	0.361055	0.43166	0.515864
3	144729677..144760977	Clca3a1	5.22182	9.90154e-32	0.327966	0.348206	0.442702	0.363115	2.40087	2.04847	2.86233	1.92697
5	90903871..90905938	Cxcl2	5.21267	2.58231e-10	0.120981	0.260125	0.149048	0.0580183	1.03216	0.556509	1.12368	0.917451
8	80493781..80510542	Gypa	5.2109	0.0089493	0.210596	0.0554462	0	0.155821	1.26637	0.124552	0.727998	0.588625
5	45669919..45700546	Ncapg	5.18392	4.67004e-10	0.157366	0.0688801	0.135227	0.0475445	0.778861	0.618918	0.350502	0.723186
7	24462484..24475968	Plaur	5.1782	1.80681e-32	0.881655	1.0963	0.530011	0.687706	4.86431	5.31234	4.08925	5.26823
15	78282507..78305721	Csf2rb2	5.17674	3.66307e-25	0.269776	0.508	0.416177	0.207564	2.24074	1.84041	2.36093	2.08675
3	90692632..90695721	S100a9	5.15565	3.98655e-08	3.62128	6.67394	2.24383	2.89611	18.4748	9.43618	42.0565	23.5526
13	120034605..120052194	Gm21188	5.15044	3.46556e-16	0.206727	0.25773	0.182026	0.215191	1.81121	0.74509	1.54485	1.22281
10	51480632..51486703	Lilr4b	5.14216	2.58044e-74	1.21642	1.37053	0.991734	1.05445	7.15857	6.2251	6.68971	8.13008
7	92857525..92874247	Ddias	5.1135	2.42315e-09	0.0300364	0.124552	0.0582825	0.071302	0.576582	0.478748	0.446002	0.259669
14	67676331..67715841	Cdca2	5.1074	1.41088e-16	0.0924191	0.067234	0.102474	0.079778	0.593988	0.511494	0.353108	0.606424
4	44092632..44109311	Gm12503	5.10529	0.00166819	0	0.0491515	0.0295712	0	0.19738	0.0662472	0.127114	0.0970791
4	150914562..150946102	Tnfrsf9	5.10522	2.61715e-06	0.0408504	0.084697	0.0679422	0.24684	0.60466	0.854056	0.527946	0.827131
8	71406010..71409904	Ankle1	5.10406	1.81808e-08	0.0543368	0.12017	0.108447	0.0187618	0.502677	0.296938	0.442263	0.563698
1	64679871..64690659	2810408I11Rik	5.08752	0.000270272	0	0.0437696	0	0.0410019	0.153796	0.127819	0.117549	0.172898
12	99643093..99647221	Gm19951	5.08501	5.53815e-05	0.0209327	0.0771571	0.139261	0.0722782	0.52286	0.346645	0.782817	0.266687
6	134396318..134438736	Bcl2l14	5.08417	0.00640275	0.0135835	0.0125171	0	0.00586278	0.0376989	0.0393649	0.074703	0.061806
2	167827693..167833646	1200007C13Rik	5.08415	7.30779e-07	0.0452932	0.0730399	0.0251105	0.019549	0.251408	0.178137	0.249091	0.329739
12	84875769..84879755	D030025P21Rik	5.08077	0.00106094	0.00697233	0.0321246	0	0.0120373	0.096753	0.0750499	0.0383445	0.120553
17	53674786..53689333	Sgo1	5.07642	1.30264e-12	0.109444	0.100851	0.0161801	0.0944739	0.506239	0.52559	0.393234	0.551094
9	122047088..122052647	Gm39464	5.05344	7.41926e-05	0.0256327	0.0354304	0.0142107	0.0553167	0.237132	0.116731	0.197355	0.291577
8	123411424..123422015	Tubb3	5.04518	1.71096e-20	0.49109	0.274263	0.429015	0.629455	3.00123	2.79706	2.84808	2.47826
1	171839697..171890718	Cd84	5.04279	8.27919e-48	0.740175	0.788252	0.688016	0.48207	4.58411	3.38359	4.56786	3.52112
15	82233779..82244748	Cenpm	5.03557	5.5234e-10	0.137532	0.0633671	0.190619	0.0742003	0.858822	0.555146	0.605089	0.719648
9	45079183..45108534	Jaml	5.02047	4.15809e-10	0.0536654	0.12363	0.138843	0.131254	0.786072	0.481377	0.973943	0.488363
1	40515362..40551705	Il18rap	5.0126	4.13604e-10	0.0370539	0.0341447	0.0228252	0.0213238	0.137116	0.12954	0.23095	0.198571
11	120948480..120960868	Slc16a3	5.01009	2.1782e-26	0.862501	0.683996	0.365148	0.397082	3.72359	3.25046	3.01275	3.54865
14	54431612..54445364	Mmp14	4.99907	3.64597e-19	3.26495	3.32666	1.23086	1.20787	13.2684	12.0068	13.5386	13.3277
15	25363277..25413764	Basp1	4.98809	3.66073e-30	1.63277	1.7596	1.51891	0.883888	9.85667	6.95443	7.19881	9.87207
1	74153989..74161246	Cxcr2	4.98407	1.48619e-05	0.127684	0.210106	0.0202251	0.0708554	0.658111	0.28696	0.993115	0.605871
1	170958617..170976547	Fcgr2b	4.96698	1.40949e-48	1.73802	2.52622	1.88452	1.89401	14.1421	10.002	13.7829	9.60769
6	121343076..121365775	Slc6a12	4.96415	0.0107889	0	0.0167865	0.0100993	0.0235875	0.0252788	0.0754169	0.140257	0.091176
X	134308084..134362639	Cenpi	4.96404	3.45873e-09	0.0831856	0.0496	0.0759591	0.0168959	0.366674	0.405162	0.204521	0.316159
2	118598211..118641591	Bub1b	4.94316	2.97963e-21	0.331633	0.425438	0.180252	0.185235	1.90095	1.56679	1.34463	1.71015
11	106751226..106768794	Milr1	4.94128	4.64085e-21	0.21349	0.30027	0.274094	0.242486	1.8295	1.14435	1.73025	1.39063
11	78301529..78322457	Spag5	4.93356	3.80731e-14	0.173	0.086541	0.126055	0.0640017	0.845953	0.654829	0.467555	0.625233
3	90668978..90670035	S100a8	4.92957	1.87299e-05	1.64229	1.6979	0.888274	0.311192	4.92847	2.52062	11.455	7.0351
6	16833373..16898441	Tfec	4.92917	6.8792e-22	0.124234	0.109901	0.104691	0.0557656	0.620627	0.485526	0.562982	0.615019
10	111985448..112002631	Glipr1	4.92741	3.16539e-13	0.738656	0.398437	0.35957	0.451001	4.33338	2.71493	2.29864	2.08214
1	139454772..139494091	Aspm	4.92659	3.81899e-14	0.100737	0.161344	0.114357	0.0559018	0.796582	0.685155	0.382529	0.622062
1	86099026..86111970	Htr2b	4.92537	9.76504e-11	0.0652245	0.0961657	0.115713	0.101346	0.736149	0.496852	0.588274	0.427357
19	4445908..4477447	Syt12	4.92222	8.12238e-24	0.481797	0.66133	0.600992	0.489545	2.30752	2.65535	4.54857	3.53494
11	83587882..83593087	Ccl6	4.87916	4.18464e-25	11.1504	12.9579	11.2989	13.3283	88.0251	43.6494	99.2397	54.6109
4	42158842..42168603	Gm13305	4.87447	5.15197e-05	0.156172	0.0457898	0.0157421	0.0245111	0.354626	0.246865	0.53094	0.258398
17	17843323..17855205	Has1	4.86131	7.88333e-10	0.098446	0.198443	0.0614006	0.0743579	0.762743	0.52474	0.832412	0.386345
7	100176502..100184869	Kcne3	4.8559	7.97232e-11	0.109382	0.187189	0.190587	0.134887	0.809528	1.00919	0.60155	1.15181
6	113531682..113597017	Fancd2	4.85572	3.65551e-07	0.0630435	0.022592	0.0504851	0.0151168	0.197648	0.263899	0.119422	0.267729
10	19621998..19634681	Il22ra2	4.83819	0.0279029	0.0222568	0.0205093	0	0	0.113245	0.0829284	0.0367205	0.0303809
15	100641077..100669553	Bin2	4.83086	1.76628e-17	0.615307	0.577123	0.377674	0.284542	3.59834	2.0106	2.11494	2.79969
5	88519809..88527891	Jchain	4.7875	0.00234105	0.0552219	0.11195	0.0612298	0.0476686	0.735646	0.100592	0.59524	0.170859
6	125067920..125082472	Lpar5	4.77681	0.000297412	0.128443	0.0338167	0.0406906	0	0.356473	0.334244	0.262368	0.183676
14	70077203..70082614	Egr3	4.77278	3.32731e-06	0.498433	0.645346	0.202876	0.343117	1.61679	4.97853	1.21443	1.55021
17	56303321..56323486	Uhrf1	4.77062	2.82771e-21	0.509109	0.44508	0.33291	0.225371	2.367	1.99421	1.56505	2.50655
13	73679745..73704865	Slc6a19	4.7693	0.000183209	0.0166592	0.0153513	0.00615723	0.00958704	0.0976073	0.064371	0.042755	0.0758006
8	13037308..13056676	F10	4.75893	4.2304e-06	0.183221	0.131317	0.0564319	0.0790799	0.546168	0.2697	0.694144	1.02819
19	11375523..11392790	Ms4a4a	4.7573	9.40984e-19	3.02593	3.76888	4.05567	4.59261	29.7775	14.9777	27.2843	16.7639
17	44495987..44814797	Runx2	4.75667	1.88904e-16	0.0471857	0.0637722	0.0523194	0.0624552	0.267733	0.25786	0.377139	0.38932
2	25624666..25628030	Fcna	4.75202	6.86871e-25	2.16482	3.39311	1.74978	1.99097	16.9013	10.1182	14.5313	10.8259
9	7445822..7455975	Mmp3	4.7494	8.54857e-33	4.07488	5.87422	3.50846	5.40951	27.9445	21.7136	34.0393	23.4993
11	87760541..87785928	Tspoap1	4.74092	1.31861e-06	0.0117059	0.00269672	0.0129795	0.0176834	0.0703907	0.060578	0.0547206	0.074568
1	89927956..89931179	Gbx2	4.73841	0.00870765	0	0.0353002	0.0424756	0	0.0708782	0.148021	0.154495	0.0697212
10	128790910..128800824	Mmp19	4.73072	5.7571e-27	0.959932	1.31235	0.767742	1.15465	6.11442	5.0621	7.85818	4.70429
19	11469366..11482192	Ms4a6c	4.72363	9.46697e-31	3.18668	4.11108	3.83409	3.72236	27.837	14.9107	24.6397	16.6221
7	3711409..3720391	Pirb	4.71964	4.06831e-34	2.15127	2.17144	1.55805	1.38472	11.3889	6.72859	12.6311	9.70923
19	12796193..12833807	Lpxn	4.71504	1.64036e-21	0.66779	0.515185	0.619906	0.536232	4.38194	2.40459	3.21133	3.13742
7	126584942..126589112	Apobr	4.71309	1.91498e-37	0.514927	0.582955	0.399664	0.507994	3.06235	2.30233	2.98558	2.93873
11	98036623..98053462	Stac2	4.70991	3.26077e-13	0.088559	0.0734455	0.0589164	0.114669	0.573491	0.454625	0.428589	0.467422
11	104608000..104670476	Itgb3	4.70029	4.28598e-35	0.810265	1.02447	0.485773	0.658772	4.26655	3.58462	4.64779	4.05544
3	101813076..101848959	Mab21l3	4.6784	0.00507142	0.0154009	0	0.0256148	0.00664719	0.0356191	0.0892635	0.0677583	0.0700753
2	158768093..158786637	Fam83d	4.67625	4.95645e-09	0.10448	0.0577663	0.0308926	0.0240505	0.302856	0.25376	0.260481	0.380313
9	119901616..120069879	Cx3cr1	4.67543	2.01107e-10	1.07369	0.41509	0.355783	0.234371	2.82002	2.74878	2.74199	2.94245
1	74375195..74386062	Slc11a1	4.66886	9.07314e-41	0.79532	1.05092	0.690504	0.693013	5.22669	3.72749	4.68748	4.24692
14	55765962..55768494	Ltb4r1	4.65935	2.57346e-06	0.0797667	0.220512	0.0442225	0.154926	0.996209	0.379768	0.745754	0.762182
13	120010390..120018931	Gm36161	4.65044	0.000808125	0.626345	0	0.42895	0.381652	2.31776	1.52533	2.51253	1.70995
2	125505089..125507881	Gm9913	4.64456	0.0136132	0	0.275147	0.0993226	0.0773245	0.773442	1.02189	0.142315	0.525326
3	105924358..105932664	I830077J02Rik	4.63516	2.42381e-14	0.13584	0.223527	0.107585	0.083757	0.628338	0.690918	0.885794	0.829995
11	82978390..82991830	Slfn9	4.63306	2.66105e-32	0.447389	0.609806	0.413386	0.33792	2.78511	2.31909	1.99397	2.76509
11	11787431..11808962	Fignl1	4.62531	1.06344e-15	0.120639	0.137636	0.0764367	0.163645	0.712146	0.713491	0.524447	0.831216
1	75247027..75264502	Ptprn	4.62378	5.61128e-27	0.346748	0.397897	0.282914	0.321909	2.191	1.52762	1.56154	2.14332
2	165405028..165473230	Slc13a3	4.62091	2.08151e-11	0.0692968	0.0884162	0.0650152	0.0414127	0.443821	0.304542	0.463183	0.242543
2	69193895..69206194	Spc25	4.61753	5.37065e-20	0.191835	0.21695	0.212706	0.210759	1.29875	1.12631	0.853594	1.29343
7	4706832..4725249	Tmem150b	4.60763	1.33458e-05	0.0148975	0.102959	0.0247774	0.0514392	0.282528	0.148021	0.393259	0.277917
7	24862213..24862697	Gm9844	4.58622	0.0229643	0.171951	0.105634	0.0635528	0	0.636296	0.332207	0.819561	0.156477
5	90891241..90893115	Cxcl1	4.56451	5.83789e-24	0.800602	0.614788	0.706876	0.85747	3.77182	5.05765	3.93002	3.49438
1	173468485..173491041	Ifi206	4.56118	2.39135e-15	0.182048	0.268408	0.252317	0.125718	1.44837	0.813969	1.18139	1.01885
15	78523346..78531416	C1qtnf6	4.56097	1.331e-45	2.48974	3.03374	1.83661	1.58081	11.9162	11.2019	12.21	12.5175
7	128129547..128150657	Itgax	4.5545	1.36547e-17	0.225723	0.213335	0.160437	0.104919	0.904886	0.675709	1.08859	1.10606
8	13026034..13035809	F7	4.5497	5.23595e-07	0.164489	0.110236	0.0829024	0.0645411	0.608685	0.284775	0.72369	0.680398
8	10924427..10928696	3930402G23Rik	4.54063	0.000755394	0.0334622	0.030835	0	0.0072213	0.100608	0.096973	0.0644091	0.13703
17	57279100..57328031	Vav1	4.53497	4.01837e-31	0.640696	0.840443	0.71876	0.377383	3.72366	3.18921	3.42404	3.36793
15	100691813..100729376	Galnt6	4.53464	9.69882e-17	0.287251	0.28455	0.175176	0.142577	1.30212	0.796773	1.34278	1.32008
7	16246743..16259540	C5ar1	4.5342	5.3684e-52	2.79069	2.46194	2.47065	1.67134	13.649	10.7294	13.3487	12.4616
4	68761514..68954397	Brinp1	4.52844	0.00294731	0.0224872	0	0.00498675	0.00776456	0.0374458	0.0297909	0.0643079	0.0654837
1	171632403..171653035	Slamf7	4.52645	6.4626e-12	0.139692	0.156708	0.127953	0.0943707	1.09004	0.487802	0.554468	0.652189
4	19876841..19922605	Atp6v0d2	4.50724	1.79435e-13	0.122822	0.0943157	0.079441	0.132528	0.643871	0.576278	0.652947	0.475021
17	34092340..34095234	H2-Oa	4.50337	0.0182618	0.0395148	0.0364124	0	0.051165	0.310724	0.147232	0.0434626	0.233734
15	6522853..6663313	Fyb	4.49938	1.34283e-46	1.03264	0.932534	0.675543	0.628434	4.66669	3.83478	4.37854	4.45426
16	45610380..45622867	Gcsam	4.49828	0.00261193	0.0243563	0.0822949	0	0.0280331	0.232835	0.0672232	0.169668	0.273363
1	125676995..125873862	Gpr39	4.49689	9.03424e-12	0.433346	0.288872	0.132902	0.119385	1.31357	1.12223	1.22709	1.45155
8	4735976..4779567	Shcbp1	4.48312	8.14876e-16	0.0662399	0.109871	0.0685502	0.0876754	0.535174	0.387582	0.354574	0.510364
15	99074575..99083409	Troap	4.47821	6.04189e-07	0.0710762	0.0800505	0.0700525	0.0136343	0.277626	0.287715	0.208472	0.445575
2	25372321..25378213	Sapcd2	4.47411	2.87875e-08	0.031779	0.0658889	0.0616638	0.0274323	0.205794	0.249973	0.235939	0.296423
9	64137144..64173104	Zwilch	4.46319	4.11506e-15	0.116828	0.101675	0.187112	0.100849	0.810598	0.634143	0.528279	0.685144
9	123806475..123811760	Cxcr6	4.44368	9.44284e-08	0.057584	0.106126	0.175585	0.198831	0.559354	0.691351	1.04506	0.628827
1	174833785..174921819	Grem2	4.44349	0.00602721	0.0222686	0.0205203	0	0.0320379	0.0618031	0.0798996	0.228605	0.0607943
14	20836660..20843385	Plau	4.41161	3.72679e-33	1.82036	1.60169	0.924563	1.30779	7.50757	7.08896	6.88507	8.02627
9	79598991..79718831	Col12a1	4.41125	1.21952e-19	0.428992	0.465962	0.240869	0.173339	1.75128	1.89089	1.34126	1.71107
2	163820861..163833146	Ccn5	4.39273	4.24869e-31	2.58626	2.06367	1.79428	1.17238	10.0248	10.408	10.3774	8.37542
1	136213531..136234264	Inava	4.39137	0.0034454	0.0111709	0.00514691	0.0247724	0.00482145	0.0671731	0.0369977	0.0798648	0.055911
2	129299610..129309972	Il1a	4.38749	9.41138e-06	0.0844945	0.0648839	0	0.0607811	0.286613	0.279845	0.371744	0.217858
1	88095062..88220002	Ugt1a7c	4.37943	1.62639e-16	0.49417	0.582875	0.438347	0.210445	2.89537	1.90401	2.32635	1.72086
16	48872621..48874496	Retnlg	4.37192	0.0222108	0.375024	1.8143	0.415826	0.121398	1.25766	1.048	7.68265	3.75405
1	136466343..136531511	Kif14	4.37128	9.5152e-13	0.0617271	0.0395693	0.0416609	0.0254837	0.243316	0.21555	0.153499	0.249113
2	126320973..126500674	Atp8b4	4.37057	3.11165e-21	0.254613	0.223084	0.12033	0.187359	1.28585	1.01262	0.909014	0.877425
11	79515056..79523762	Evi2b	4.36973	4.69936e-19	0.942582	0.661773	0.481092	0.387455	3.19732	2.57674	3.73559	3.19959
11	115031486..115037769	Cd300ld5	4.3647	0.0420477	0.0978827	1.47323	0	0.422471	4.67855	1.26973	3.19396	1.12828
3	88081971..88121048	Iqgap3	4.3543	5.08012e-14	0.119654	0.153013	0.105596	0.0505897	0.612201	0.525692	0.386765	0.648874
13	92751590..92794818	Thbs4	4.35183	2.30753e-25	3.24557	3.67614	2.13672	1.95531	12.8624	18.2304	10.2261	14.5753
4	43446462..43454628	Cd72	4.34655	1.68302e-22	0.747364	0.411715	0.504411	0.624102	3.65989	2.5627	2.76988	2.89787
5	104935057..104982718	Abcg3	4.34625	2.13386e-11	0.172274	0.22369	0.147604	0.101393	1.25325	0.583535	0.732099	0.748227
10	77530252..77565708	Itgb2	4.32805	4.10147e-30	3.13327	3.73499	1.85827	1.95776	16.2374	11.1919	14.3563	12.4828
3	106759921..106790149	Cd53	4.32724	1.05978e-34	3.19158	3.14687	3.04338	2.98921	21.6276	13.0281	15.9549	13.2585
11	102348824..102366203	Slc4a1	4.32516	5.58868e-06	0.341018	0.16236	0.176456	0.0834059	1.52482	0.390601	1.03774	0.915478
12	16844881..16850881	Gm36495	4.31349	0.0428024	0	0.074901	0.045063	0.105247	0.563968	0.201905	0.0894033	0.406826
2	28025417..28030437	Gm13372	4.31072	0.0204914	0.0404051	0.0744655	0.044801	0.0697569	0.485931	0.301097	0.0888835	0.367692
10	127165225..127172330	B4galnt1	4.31025	6.68724e-13	0.498992	0.526562	0.178478	0.208422	1.78693	1.57935	1.64653	2.09467
2	127103809..127133954	Ncaph	4.30948	3.06263e-18	0.309807	0.202217	0.229008	0.206145	1.27182	0.951257	1.05067	1.55648
8	25806555..25815982	Star	4.30896	7.96317e-21	0.898912	0.990267	0.577043	0.577593	2.86369	3.19544	4.75031	4.60061
15	100674421..100687921	Cela1	4.30845	1.70877e-05	0.168769	0.0666509	0.133665	0.228933	1.23789	0.359332	0.755779	0.811792
18	26007557..26215653	AC161438.1	4.3048	1.62532e-08	0.0452195	0.187511	0.125348	0.117103	0.501998	0.514822	0.882835	0.576105
1	86302832..86307305	B3gnt7	4.30134	3.90989e-06	0.0739148	0.0433437	0.00745059	0.0174013	0.18649	0.150221	0.155208	0.23848
19	38930915..38971051	Hells	4.30045	4.79157e-18	0.150472	0.0995492	0.111228	0.0799324	0.535398	0.67087	0.445589	0.572303
2	154559407..154569892	E2f1	4.29867	7.47094e-15	0.378993	0.324872	0.420226	0.190206	1.94875	1.84634	1.11485	1.69236
X	101731535..101734269	Cxcr3	4.29376	0.00173252	0	0.0591939	0.0712261	0.110902	0.163424	0.252644	0.353275	0.526111
4	134082448..134095082	Cd52	4.28976	4.31279e-30	2.48244	2.41703	2.12931	1.71836	13.8226	8.4933	10.4839	11.5723
8	71988482..72009626	Cyp4f18	4.27779	3.14724e-10	0.389631	0.718081	0.182778	0.271657	1.96863	1.43935	2.2252	2.26379
11	16971206..17052381	Plek	4.27667	9.43389e-54	2.15647	2.52393	1.80706	1.52986	11.4884	8.93803	10.5305	9.46248
5	120876142..120887613	Oas1g	4.27394	1.58635e-09	0.55835	0.328412	0.316134	0.256371	2.83546	1.13119	1.38506	2.0108
11	68432121..68497849	Pik3r5	4.26885	5.74672e-23	0.450789	0.341549	0.23881	0.246449	1.90908	1.26076	1.74641	1.53151
11	101488764..101551955	Brca1	4.26517	2.04481e-13	0.114022	0.0780523	0.06502	0.0674924	0.494267	0.436985	0.257994	0.444694
1	191170296..191218039	Atf3	4.26458	1.01167e-21	3.35546	3.66285	2.47558	3.25299	21.8367	17.5675	15.9409	9.40717
5	16553495..16620152	Hgf	4.26374	2.67843e-20	0.154738	0.156848	0.141548	0.0667864	0.697858	0.71108	0.59569	0.584377
19	11301249..11314454	Ms4a14	4.263	4.46896e-14	0.239349	0.214256	0.181981	0.182998	1.45508	0.753085	0.789784	1.15129
15	101293212..101297426	6030408B16Rik	4.26126	1.13306e-21	0.367446	0.768354	0.611134	0.47578	3.04629	2.89032	2.50266	2.79079
11	114996721..115001880	Cd300c2	4.25881	1.49788e-27	1.98406	1.52692	1.71642	1.48683	11.0734	7.09472	8.22552	7.57923
1	88134809..88218997	Ugt1a6a	4.25705	2.28371e-11	0.244979	0.516838	0.171557	0.417377	1.81307	1.2384	2.00672	1.84801
13	108316332..108407782	Depdc1b	4.24898	3.24564e-05	0.0663849	0.0305864	0.00920092	0.0143262	0.138181	0.17177	0.136907	0.166131
11	94644996..94653964	Eme1	4.24536	6.13606e-09	0.0805175	0.037098	0.100437	0.0868804	0.335196	0.358342	0.431738	0.421314
2	172356190..172370535	Aurka	4.2419	1.21182e-09	0.406381	0.202419	0.280099	0.0948098	1.57492	1.15495	0.930204	1.1894
4	58042442..58206859	Svep1	4.24103	5.8699e-18	1.46263	1.5274	0.826182	0.515154	4.88745	6.55513	4.93062	4.83436
X	93654863..93749951	Pcyt1b	4.22345	3.3537e-07	0.0778384	0.0286909	0.0345228	0.0223972	0.163221	0.23202	0.26826	0.151113
6	122626410..122630272	Dppa3	4.2223	0.011979	0.124658	0	0.034555	0.0269018	0.259476	0.206433	0.205668	0.283601
X	167242696..167264329	Tlr8	4.22059	1.75067e-16	0.720936	0.457176	0.361007	0.528643	3.21283	2.67657	2.80521	1.71423
4	126024550..126044440	Csf3r	4.21973	3.45833e-12	0.477561	0.610415	0.256219	0.265961	2.09498	1.20539	2.33831	2.34116
1	144242296..144249242	Rgs1	4.20649	9.91823e-11	0.0560215	0.129058	0.0887379	0.0794467	0.625618	0.427411	0.440131	0.284033
11	94343295..94392997	Abcc3	4.19946	8.47047e-35	0.429323	0.516998	0.384072	0.345332	2.41915	1.72488	2.02838	2.16211
10	44597889..44602174	Gm48065	4.17505	7.87826e-05	0.0201976	0.00620396	0.0447902	0.0290583	0.155709	0.12264	0.088862	0.128661
18	65698268..65751601	Oacyl	4.17378	0.00741146	0.00753965	0.0694769	0.00835994	0.0130167	0.0906755	0.0561853	0.157565	0.198974
14	69609068..69695834	Loxl2	4.1667	7.57865e-17	7.76614	8.28911	3.22773	3.11664	28.8334	26.7775	24.0478	28.1569
6	126923050..126939587	Rad51ap1	4.15984	4.3467e-12	0.144394	0.0958011	0.147295	0.0797719	0.646531	0.569094	0.381167	0.678026
5	95956951..95961068	Cxcl13	4.15434	1.86114e-06	1.64375	1.11375	2.25143	1.16852	7.08894	4.72353	14.9955	3.93756
7	3836812..3845051	Pira2	4.15136	6.68724e-13	0.393453	0.503148	0.40955	0.25646	2.23593	1.11031	2.5789	1.7464
8	123332713..123369515	Spire2	4.14317	0.0182147	0	0.0102056	0.0614006	0.0669222	0.338111	0.192574	0.109635	0.0806285
2	27886425..28039514	Col5a1	4.13939	3.10205e-17	11.1686	11.562	5.44215	3.94004	40.6867	39.5387	34.3214	38.8397
19	41272377..41385102	Pik3ap1	4.13473	5.44712e-18	0.853118	1.03899	0.542115	0.378981	3.77539	2.60245	3.78083	3.4005
5	137061504..137072268	Serpine1	4.12924	6.85003e-43	7.64536	10.4487	6.92645	8.54979	34.8201	39.3597	49.1455	41.1765
2	91082390..91115756	Spi1	4.12623	1.61793e-24	1.78448	1.8725	1.37246	0.97054	9.69515	5.7906	7.01147	6.59886
2	153108468..153151441	Hck	4.11608	6.71645e-14	1.15606	1.28571	0.574618	0.493233	4.72051	3.37777	5.17394	3.6277
10	77052178..77166548	Col18a1	4.11602	7.47626e-22	3.44465	3.96957	1.99751	1.44573	13.113	13.6149	12.3157	12.7152
7	19302696..19310051	Fosb	4.11213	1.64006e-05	0.338411	0.320048	0.14318	0.0653433	0.741479	1.69965	1.01381	0.628074
1	94038305..94052553	Pdcd1	4.10006	0.00126569	0.0432104	0.0398178	0.0638821	0	0.146573	0.143112	0.205952	0.209718
X	107088492..107104974	P2ry10	4.08857	0.0069058	0.0652551	0.0429513	0.0310092	0.144847	0.74167	0.293311	0.328112	0.1018
6	135362545..135383173	Emp1	4.0855	1.01543e-59	10.4028	9.89685	7.25005	7.12816	46.4162	42.8543	39.0558	38.5404
16	22918334..22939778	Fetub	4.08204	1.62486e-10	0.311708	0.483077	0.18852	0.269072	1.33697	1.24354	2.27527	1.26357
2	119618298..119651244	Nusap1	4.08056	6.35545e-11	0.56159	0.46701	0.227813	0.189181	2.38226	1.53675	1.39358	1.56432
15	98663421..98677461	Rnd1	4.07861	1.86991e-20	0.543419	0.630259	0.270105	0.388212	2.20159	2.21096	2.54542	1.90986
17	28769297..28780233	Mapk13	4.07729	0.000387064	0.00882498	0.0569248	0.0293553	0.0152358	0.130626	0.0876847	0.155306	0.176679
7	45207519..45212147	Dkkl1	4.0689	0.0310734	0	0.0650156	0	0.0152261	0.0815893	0.087629	0.174609	0.0963091
11	98907801..98923940	Cdc6	4.06153	1.74736e-10	0.0691113	0.122472	0.123788	0.0550691	0.496732	0.45339	0.298216	0.512813
15	78244801..78262580	Ncf4	4.06127	8.95708e-28	0.756895	0.722832	0.534064	0.522693	3.23372	2.59798	3.42087	2.98056
7	70870913..71073345	Gm42397	4.06125	0.000637961	0.0259316	0.0179217	0.0143764	0.0167885	0.083964	0.0536782	0.106959	0.12979
10	51490956..51496611	Lilrb4a	4.05213	1.02162e-45	1.26043	1.41141	1.53909	1.13853	6.70107	5.65853	6.05435	7.26441
9	106222598..106226883	Tlr9	4.05075	1.85763e-11	0.159854	0.294608	0.168384	0.0827937	1.05737	0.80739	0.685716	0.800083
12	76797960..76822908	Rab15	4.04516	6.77419e-31	0.283168	0.277592	0.227132	0.228834	1.23736	1.16233	1.2127	1.27199
14	32785963..32817984	Tmem273	4.04275	2.25367e-17	0.381279	0.399254	0.345895	0.344088	2.18049	1.44934	1.73467	1.73484
15	84324026..84342978	Parvg	4.0328	9.08978e-14	0.395839	0.18238	0.209477	0.155316	1.12356	0.931118	1.19731	1.21983
17	48359916..48367176	Treml1	4.02458	0.0150505	0.0793115	0.237525	0	0.0342316	0.770408	0.180592	0.370749	0.378916
4	130913125..130936141	Laptm5	4.02372	1.44102e-36	5.37921	5.76837	4.14989	3.16108	27.9166	18.8063	21.1239	19.3936
13	37581077..37589313	Gm47754	4.02123	0.022401	0.0714619	0	0.158474	0.246749	0.396663	0.591702	1.10042	0.390188
14	75131101..75230842	Lcp1	4.019	8.7115e-36	3.36369	3.33678	2.20211	1.70429	13.7677	11.3367	11.7459	12.9467
1	131638306..131675505	Ctse	4.01828	0.0440505	0.0350772	0	0.0194467	0.0227095	0.178477	0.0290438	0.0385816	0.135663
2	125300594..125507993	Fbn1	4.01499	3.71742e-11	11.4009	10.4995	3.56062	3.55949	33.9422	37.4523	29.8171	32.6081
9	78615546..78716253	Cd109	4.0023	1.41719e-22	0.427052	0.404661	0.205487	0.226053	1.50202	1.55116	1.48891	1.39684
6	65117293..65144908	Hpgds	4.00185	4.93965e-34	0.467277	0.362812	0.326221	0.321197	1.6611	1.57269	1.95591	1.8151
10	102481756..102490486	Nts	3.99735	6.05935e-33	1.44785	1.4368	1.13611	1.48055	6.40863	6.67647	6.93348	6.26349
7	30818348..30823775	Ffar2	3.9963	0.000445894	0.0199274	0.0275442	0.0220954	0.0688068	0.221221	0.0989988	0.164387	0.21761
1	150449412..150466165	Prg4	3.99175	7.5926e-20	7.15751	9.76167	4.81071	4.91141	24.0766	26.3461	45.2995	28.7194
2	167538195..167542814	Snai1	3.98134	1.60191e-25	1.14899	1.67508	0.988773	0.888206	6.31422	5.63716	5.39464	4.7598
15	27655069..27681579	Otulinl	3.98102	4.65223e-27	0.729061	0.71134	0.504049	0.607128	3.80081	2.6348	3.00948	2.65382
14	8225511..8259353	Acox2	3.97655	0.00703577	0.0675636	0.0691767	0.0332953	0.0583223	0.0625041	0.136748	0.577995	0.321082
17	34728380..34743882	C4b	3.97394	1.45172e-43	4.7885	5.91938	4.24866	3.33295	21.6573	20.2649	25.6097	17.9501
6	72544391..72562983	Capg	3.96956	2.17295e-46	4.29786	5.47977	3.43698	3.61511	22.5239	17.3107	19.2354	19.8456
16	3945007..3976632	Nlrc3	3.96302	9.92561e-19	0.259544	0.264532	0.174413	0.179913	0.913136	0.791227	1.08566	1.32409
11	59541568..59566956	Nlrp3	3.9615	1.75805e-10	0.308341	0.208364	0.0911701	0.118296	0.868431	0.692162	0.783805	1.03508
12	81631249..81667557	Ttc9	3.94849	2.82342e-23	0.62835	0.814913	0.516084	0.441959	3.19174	3.13127	2.13097	2.68432
18	34859823..34864984	Egr1	3.94687	0.00147543	11.7543	11.5284	2.02784	2.34933	9.79011	60.8488	26.8187	25.4382
5	5664829..5694578	Steap2	3.94363	1.37539e-19	0.10072	0.120234	0.0786822	0.0750875	0.425651	0.386653	0.571536	0.372875
4	82897920..83052339	Frem1	3.94091	1.00326e-08	0.0238649	0.0311543	0.0176409	0.0274676	0.115908	0.153141	0.0721852	0.130305
5	134600022..134615025	Lat2	3.94008	5.67149e-10	0.296972	0.517992	0.552722	0.604258	3.14962	1.46657	2.00651	2.76039
11	71092236..71144704	Nlrp1a	3.93762	1.65462e-07	0.0734003	0.0491909	0.0665885	0.0172802	0.271615	0.270726	0.205503	0.194313
2	80411970..80447625	Frzb	3.92594	3.26619e-29	2.65363	2.8647	1.58067	1.49746	11.4324	9.90516	9.32296	8.87004
11	98664351..98677708	Gsdma	3.9192	0.00606139	0	0.0375879	0.0226142	0.0176056	0.0943395	0.0759923	0.0897312	0.12064
1	86666291..86670571	Nppc	3.91884	0.000774472	0.213426	0.147502	0.0887421	0.0460583	0.246804	0.530147	0.616213	0.898269
8	70616155..70621483	Lrrc25	3.91698	3.55448e-18	1.64965	1.43219	0.695372	0.788503	5.65042	4.66215	5.33841	5.32246
11	116530925..116536674	Sphk1	3.90524	6.61124e-18	0.430897	0.359506	0.284084	0.236244	1.36288	1.17159	2.00466	1.5049
19	34922361..34975745	Kif20b	3.89851	2.31693e-16	0.323659	0.254063	0.128485	0.165564	1.15333	0.976007	0.848232	1.02178
5	33658128..33678995	Tacc3	3.89545	1.87104e-21	0.547834	0.490399	0.381818	0.432367	2.57025	2.17731	1.58389	2.22205
7	39588518..39591679	Gm26526	3.89073	0.0186304	0	0.0437584	0.0631837	0.0327931	0.246011	0.212322	0.167139	0.0345708
4	136172394..136196057	E2f2	3.88825	6.86397e-07	0.222071	0.125929	0.0947043	0.0393222	0.737479	0.528048	0.394568	0.512991
5	37241940..37292133	Crmp1	3.88748	1.10854e-06	0.0473438	0.0290845	0.039371	0.020434	0.105846	0.196002	0.121505	0.193876
9	61915905..61946774	Kif23	3.885	2.36665e-24	0.299062	0.249645	0.191157	0.215636	1.16851	1.1245	0.870723	1.22628
11	83572919..83578636	Ccl9	3.88269	9.94845e-24	4.1447	4.74467	4.25146	4.42889	27.2878	14.3243	24.9427	15.0952
5	137821952..137836281	Pilra	3.87625	1.4293e-14	0.476806	0.795842	0.438905	0.295101	2.54673	2.04101	1.87018	2.64433
1	173747293..173766943	Ifi204	3.87175	1.57444e-23	2.13115	3.07164	2.58807	2.9111	16.1769	8.85526	14.2275	10.4499
8	119809222..119840544	Cotl1	3.86279	1.3558e-35	7.45478	8.61897	5.7745	4.75116	37.4314	25.9304	28.7942	28.6099
6	134981718..134986836	Apold1	3.85279	4.31561e-09	5.39296	5.93904	2.85159	4.54767	12.4079	39.6784	15.7294	16.6591
17	17876471..17883940	Fpr1	3.84804	1.71942e-05	0.20996	0.15478	0.139682	0.108745	0.854642	0.312923	0.90065	0.764265
1	132564690..132741797	Nfasc	3.84609	9.7724e-13	0.100229	0.0633839	0.0435816	0.0339291	0.236352	0.25873	0.304786	0.286147
1	119415465..119422248	Inhbb	3.84015	2.95728e-23	0.764382	1.13783	0.550542	0.862854	3.45713	4.08414	3.99535	3.59095
7	125552120..125579474	Il4ra	3.83999	6.16735e-40	3.56168	3.63201	2.62423	2.32687	13.7626	10.9947	16.8315	13.3314
7	109998376..110151202	1600010M07Rik	3.83898	0.0245968	0.0482337	0.0296312	0	0.0971513	0.446217	0.1065	0.141473	0.175573
9	21526176..21545333	AB124611	3.83661	9.94039e-10	1.49848	0.672712	0.426028	0.945261	4.74529	3.4836	4.54307	3.44405
2	52038009..52056686	Tnfaip6	3.83385	1.38257e-22	0.699031	0.599208	0.702983	0.715681	2.93264	3.43239	3.34368	2.70724
15	77633946..77643286	Apol11b	3.82204	0.00293611	0.169298	0.28081	0.400463	0.146141	2.06738	0.21494	1.09244	1.17088
17	47394558..47400584	Guca1a	3.82203	0.001924	0.127371	0.176056	0.0353071	0.192411	0.353498	0.500948	0.525359	1.13011
9	56089962..56128888	Pstpip1	3.81569	5.02681e-17	0.515328	0.642076	0.354103	0.332065	2.62541	1.6046	1.82019	2.2391
15	99620496..99651656	Racgap1	3.80985	3.45159e-08	0.373058	0.264159	0.204646	0.0881347	1.03536	1.08274	0.673802	1.2972
19	10839727..10859362	Slc15a3	3.80589	3.58438e-18	0.607511	0.751084	0.522045	0.284058	2.8897	2.15459	2.16053	2.41408
13	55005985..55021385	Hk3	3.80023	1.63889e-15	0.566242	0.619184	0.301367	0.364964	2.32584	1.50656	1.97639	2.49399
8	3871824..3878555	Cd209d	3.79988	0.0177024	0.120995	0	0.234779	0.208891	1.2033	0.500919	0.698688	0.247742
2	24367580..24414954	Psd4	3.79849	6.58855e-19	0.115572	0.119539	0.0758417	0.107908	0.615322	0.400351	0.441024	0.446446
12	116405402..116463731	Ncapg2	3.79471	8.17096e-25	0.377586	0.31959	0.195377	0.246265	1.47486	1.30845	1.1844	1.14027
10	81301701..81302917	Gm16315	3.78379	0.0381969	0.213017	0.0981462	0.0787308	0	0.361286	0.61732	0.0780994	0.646161
18	57533780..57731065	Ccdc192	3.78354	0.0166782	0.0411223	0.0189469	0.0455963	0.124242	0.247278	0.18727	0.542768	0.149687
1	173630917..173647928	Ifi209	3.78176	1.46861e-10	0.579956	0.881074	0.443185	0.426211	4.00219	1.69368	2.68951	2.02549
1	175880581..175913489	Exo1	3.78082	2.41406e-07	0.0429094	0.0517068	0.043918	0.0170955	0.122142	0.204974	0.137958	0.21927
10	25912331..26079052	Tmem200a	3.77482	0.000859067	0.0208167	0.00767295	0.0184652	0.0107817	0.0731799	0.0827338	0.0732686	0.0303096
8	53586867..53639065	Neil3	3.77459	8.60102e-06	0.10509	0.0368909	0.116523	0.038878	0.435174	0.203032	0.286219	0.39164
4	135120652..135177990	Runx3	3.77269	1.74698e-11	0.172248	0.174085	0.104736	0.220634	1.04348	0.73611	0.598929	0.682614
6	122505845..122529290	Mfap5	3.77231	8.25178e-62	6.93999	7.30157	5.65963	5.77678	32.6102	28.2056	27.7816	26.0866
X	100625737..100727214	Kif4	3.76811	1.73799e-10	0.322654	0.227637	0.251549	0.0913899	0.998083	0.834865	0.842862	1.23412
1	162953800..162984528	Fmo3	3.76276	7.55546e-05	0.138245	0.201702	0.191606	0.149169	0.884587	0.620025	1.30515	0.272576
11	34046920..34092295	Lcp2	3.74291	3.13237e-28	0.847863	0.718102	0.525354	0.532774	2.92409	2.50872	3.40799	2.77424
16	48994185..49019709	Cip2a	3.74199	4.75784e-17	0.312784	0.252198	0.178826	0.236251	1.43776	0.971191	0.881584	1.07184
12	99964499..100062682	Kcnk13	3.74069	4.77087e-09	0.267982	0.353951	0.148569	0.123375	1.28915	0.69525	1.13972	0.82102
6	122952515..122969875	Clec4a3	3.73652	2.24034e-17	1.50829	1.98829	0.929106	1.30199	8.13951	5.61988	6.45159	5.22338
19	37376403..37421859	Kif11	3.73637	3.01098e-16	0.309247	0.329601	0.185905	0.215488	1.37185	1.10135	0.799129	1.30877
7	13324655..13360672	Pla2g4c	3.73061	0.0160182	0.0296757	0.0136729	0.0329043	0.0128083	0.178447	0.0307142	0.073441	0.114772
6	123106428..123143999	Clec4a2	3.72893	1.14061e-16	0.788548	0.682864	0.72686	0.467462	4.04299	2.3914	3.04087	2.27381
13	55473429..55488111	Dbn1	3.72426	1.28347e-27	2.54955	2.63879	1.98022	1.16952	9.33194	8.44407	9.1511	9.30851
12	113156421..113166048	Tedc1	3.72258	7.27747e-13	0.12286	0.137048	0.100378	0.0781459	0.520441	0.508638	0.376954	0.51783
1	167222883..167285320	Uck2	3.71528	4.38702e-46	4.79253	5.45703	3.70622	4.28632	16.9438	20.9573	21.4043	20.7739
11	117966079..117970047	Socs3	3.71359	1.36121e-24	2.28851	3.33161	1.69522	1.92569	10.221	7.97761	12.2579	10.0191
9	7571396..7581885	Mmp27	3.71088	2.77633e-06	0.0880501	0.0927281	0.139471	0.0760066	0.558558	0.249961	0.498069	0.446421
9	88723285..88731914	Bcl2a1d	3.71086	0.000199858	0.161058	0.534288	0.178581	0.611727	2.56276	1.2002	2.0195	1.05527
8	92855339..92919279	Lpcat2	3.70993	2.22278e-16	0.467687	0.385603	0.327518	0.269145	2.02669	1.21608	1.76885	1.35894
17	26199183..26207786	Arhgdig	3.70907	6.10283e-05	0.0710056	0.130862	0.21651	0.153234	0.459818	0.411547	1.01529	0.678469
5	43818885..43843986	Bst1	3.6965	3.72936e-12	0.670454	0.664151	0.613303	0.701733	3.58192	1.68622	4.0559	2.44049
1	171559193..171609746	Cd244a	3.68617	4.99919e-05	0.10262	0.0630422	0.120106	0.0442919	0.458855	0.141615	0.426407	0.40986
11	70156197..70170834	Clec10a	3.68209	4.67244e-09	1.01644	0.989655	1.31841	0.827746	5.18065	2.42161	7.38294	3.28104
9	83834689..83872389	Ttk	3.68087	5.74107e-09	0.101723	0.109359	0.11279	0.102444	0.533265	0.421132	0.279715	0.627415
14	5939225..5961745	Gm3248	3.67768	0.00302754	0.0946914	0.0747917	0	0.0700624	0.137658	0.280015	0.476121	0.196961
17	33555707..33607764	Myo1f	3.67635	8.54374e-20	1.19697	1.02568	0.589174	0.593874	4.29996	3.41322	3.15603	3.79203
11	32347820..32428173	Sh3pxd2b	3.67499	1.44427e-27	1.55757	1.45112	0.946059	0.763712	5.98888	4.77224	4.61993	4.8932
4	118432901..118437352	Cdc20	3.67479	3.88839e-17	0.952417	0.69937	0.643523	0.449611	3.52438	2.67384	2.47161	3.16892
17	48264295..48275360	Treml4	3.66948	0.0117308	0.0696011	0.1411	0.123478	0	0.656768	0.207466	0.382773	0.190014
8	88626563..88636128	Snx20	3.66925	8.05948e-14	0.297889	0.290414	0.181904	0.156522	1.39788	0.768552	0.94971	0.891825
15	11064790..11349231	Adamts12	3.66901	4.24773e-09	0.626177	0.612198	0.222967	0.175781	1.84853	1.74721	1.59305	1.72339
X	102141716..102157091	Ercc6l	3.65473	5.60694e-11	0.094375	0.111122	0.168591	0.135777	0.722714	0.451488	0.455582	0.596407
15	102296266..102324357	Espl1	3.65343	1.0905e-20	0.136626	0.131755	0.112737	0.0987392	0.599641	0.46829	0.450828	0.555156
19	11516512..11531256	Ms4a6b	3.65153	3.52374e-24	1.61772	1.75915	1.52569	1.84587	9.37508	5.61446	8.7126	5.84909
14	54722209..54781946	Slc7a8	3.63644	2.3333e-21	0.799802	0.83937	0.412617	0.565749	2.88256	2.42819	3.27446	2.66871
17	43568098..43612201	Pla2g7	3.6362	2.37105e-26	3.63632	4.03862	2.89663	3.85759	18.6702	11.7265	19.156	13.1493
8	3665754..3669259	Mcemp1	3.63534	0.000790767	0.223283	0.0685841	0.0412625	0.0321237	0.516405	0.246503	0.368385	0.440246
9	122951046..123018733	Kif15	3.62832	8.49176e-18	0.093335	0.111577	0.128663	0.106699	0.515739	0.511726	0.366245	0.500434
X	48146436..48161565	Sash3	3.6263	4.73201e-12	0.758052	0.727242	0.368449	0.268917	2.55536	2.20972	2.31861	1.89942
4	11558922..11615805	Rad54b	3.62366	6.1673e-05	0.072117	0.0575942	0.00533087	0.045652	0.240179	0.147291	0.137491	0.26251
2	23115606..23156024	Mastl	3.62155	7.42002e-10	0.192478	0.186235	0.0640258	0.0830755	0.654387	0.490067	0.481636	0.613053
2	119112793..119147445	Rad51	3.61087	3.36004e-09	0.146331	0.0886105	0.0880792	0.0793984	0.363573	0.37387	0.344893	0.627769
10	59422958..59441778	Oit3	3.60425	0.00650565	0.0199417	0.036752	0.0221113	0.0258211	0.0922416	0.0990698	0.219339	0.0635152
2	14229392..14332057	Mrc1	3.60395	1.54952e-38	8.72663	9.5573	6.37653	6.39928	35.6025	28.5882	40.0304	27.8146
11	108343354..108414396	Apoh	3.59957	0.0200204	0.0348792	0.0321407	0.0773478	0	0.17747	0.129959	0.153455	0.142832
14	30908572..30923760	Itih3	3.59366	5.4666e-05	0.0993356	0.105619	0.118616	0.0593643	0.311035	0.278383	0.764818	0.285097
4	152390742..152477871	Kcnab2	3.59355	2.54493e-12	0.403674	0.541898	0.281817	0.206494	2.05625	1.34934	1.40875	1.21996
13	94057796..94195409	Lhfpl2	3.58925	4.26743e-19	0.855598	0.694056	0.465185	0.442001	3.41976	2.28121	2.1365	2.51619
11	101582242..101591788	Tmem106a	3.58844	9.49951e-38	1.94006	1.84489	1.33586	1.25411	7.39219	6.46947	6.58678	6.5218
5	147330741..147400489	Flt3	3.58698	4.71422e-07	0.0810195	0.0580677	0.0199631	0.0582813	0.303973	0.163983	0.277243	0.200706
1	171682009..171705258	Cd48	3.5843	6.64003e-17	1.91715	1.52964	1.60726	1.21092	9.1491	6.17535	6.04318	5.19135
11	51898966..51909624	Gm39822	3.5805	7.09677e-09	0.133882	0.291602	0.175438	0.168101	0.810692	0.675199	1.15128	0.675625
X	20925454..20931555	Cfp	3.56742	5.95014e-28	6.51732	6.86147	5.14902	4.76886	33.2721	18.6551	24.5523	21.8582
7	30417712..30419854	Hcst	3.56726	0.000393517	0.0770047	0.106438	0.256148	0.199416	0.783619	0.828875	0.550536	0.560602
10	44598720..44689081	Gm35154	3.56106	0.016994	0.172261	0.0595263	0.0238754	0	0.398404	0.17829	0.331575	0.176355
1	171229572..171234365	Fcer1g	3.55931	1.58421e-23	7.0928	8.52895	8.56981	7.3307	45.6962	24.1233	33.0948	30.9413
10	7832470..7870396	Zc3h12d	3.55114	0.000182434	0.230976	0.0500804	0.0602602	0.0586422	0.339373	0.309371	0.523048	0.494569
8	69902184..69903518	Tssk6	3.55087	0.0417756	0	0.153505	0.138531	0	0.346746	0.206896	0.183226	0.47373
4	63831308..63861347	Tnfsf8	3.54872	0.00772991	0.03651	0.0134574	0.0404821	0	0.0675518	0.0725523	0.096378	0.132898
6	122921848..122934619	Clec4a1	3.54705	5.4805e-22	1.78425	1.92368	1.72119	1.46319	9.37563	5.89466	7.85004	5.92649
X	164373378..164402650	Vegfd	3.54361	3.87035e-14	0.681114	1.11698	0.704016	0.488298	3.4389	3.79478	2.62841	2.56334
8	70762774..70766663	Ifi30	3.53849	4.10898e-27	6.48919	8.09481	8.07496	5.55268	36.3865	22.0552	29.6409	30.1967
5	149264767..149288153	Alox5ap	3.53283	1.87882e-23	4.11107	4.76244	4.44981	4.30921	24.9201	13.6645	20.1543	15.6949
16	37776873..37836514	Fstl1	3.53239	9.18246e-38	35.5149	35.2861	22.2047	21.7012	131.782	114.805	112.149	116.252
11	72999103..73015200	P2rx1	3.53143	2.05852e-06	0.12708	0.107344	0.0587107	0.127981	0.529035	0.298128	0.62899	0.366207
7	43351341..43359531	Siglecf	3.52931	0.0365646	0.0398547	0.0275442	0	0.0172017	0.165916	0.0412495	0.0657547	0.099738
13	33027416..33041884	Serpinb9b	3.52916	2.82504e-10	0.124435	0.114665	0.0735854	0.136058	0.52186	0.473945	0.39235	0.520891
6	129342691..129365303	Clec12a	3.52474	2.13894e-14	0.417383	0.495826	0.189578	0.329907	1.76781	1.38237	1.57636	1.26303
15	78559167..78572783	Rac2	3.51957	4.50863e-24	0.958575	1.05668	0.884066	0.92026	4.98924	3.10803	3.74439	4.16592
X	73483602..73495933	Bgn	3.50202	3.72313e-25	33.3639	34.7849	20.6599	15.8717	113.688	107.036	102.581	103.35
11	102248882..102265187	BC030867	3.5001	8.41216e-05	0.0275053	0.0929346	0.121991	0.0712293	0.41561	0.235334	0.221857	0.433857
5	114923240..114937915	Oasl1	3.49354	1.19413e-18	0.575586	0.540218	0.579115	0.358841	2.5145	1.70335	2.07513	2.16306
13	49230690..49248706	Susd3	3.49239	1.01462e-12	0.333153	0.225733	0.239023	0.203001	1.3144	0.868115	1.12087	0.847103
7	3731630..3739889	Gm15922	3.49237	1.70713e-08	0.144534	0.0665931	0.160259	0.124764	0.45313	0.412209	0.644726	0.55534
8	18932729..18950975	Xkr5	3.49176	0.00328245	0.0335652	0.0371159	0.0148868	0	0.0621033	0.105609	0.073837	0.109961
16	92601466..92826149	Runx1	3.49149	7.81855e-29	0.238109	0.225806	0.181991	0.215518	1.05648	0.819241	0.882315	0.82676
5	30058202..30073617	Tyms	3.49007	4.84556e-18	0.251097	0.252417	0.329036	0.327098	1.42332	1.2361	1.01936	1.16328
13	16011851..16031621	Inhba	3.48303	3.66307e-25	0.957075	1.21867	0.848962	1.12659	3.76699	4.77995	3.6605	4.97234
17	48299498..48312533	Treml2	3.48263	4.49348e-05	0.0339215	0.135452	0.0626868	0.0927255	0.465489	0.191927	0.304702	0.406442
11	11685003..11772926	Ikzf1	3.48172	1.05479e-09	0.534127	0.363601	0.320129	0.141228	1.58923	1.06779	1.46078	1.38813
13	73911347..73937784	Trip13	3.47544	2.12042e-09	0.152124	0.17707	0.0887762	0.103671	0.548115	0.563498	0.378676	0.655745
9	59680144..59718874	Gramd2	3.47536	0.0255951	0.0135868	0.00834674	0.0150651	0.00390948	0.0418979	0.0299996	0.0298885	0.0659425
7	3908280..3915503	Lilra6	3.46783	0.000199103	0.118486	0.142779	0.0404237	0.10228	0.598657	0.226399	0.611518	0.265413
4	122995652..123002485	Mycl	3.46674	1.57208e-05	0.0619584	0.0507502	0.0610661	0.0356558	0.305699	0.188105	0.128725	0.231797
8	23411502..23449632	Sfrp1	3.4653	3.87285e-34	4.92136	5.8357	3.53211	3.62251	20.7347	19.7426	15.9593	16.5311
13	104228611..104252392	Cenpk	3.46362	1.07538e-06	0.0425138	0.0440729	0.0176772	0.0779848	0.19665	0.202407	0.210425	0.174096
4	135895394..135920207	Cnr2	3.45444	1.45336e-08	0.202451	0.109361	0.108369	0.0843669	0.68458	0.410403	0.560533	0.406585
7	104355382..104369884	Trim30b	3.45364	1.053e-06	0.0886367	0.057855	0.045045	0.0255043	0.25283	0.143724	0.203108	0.278951
2	22774094..22875653	Apbb1ip	3.45317	1.16295e-23	0.644911	0.711752	0.453159	0.427235	1.94941	2.04901	2.73839	2.35775
11	75530277..75533071	Gm45606	3.44935	1.36553e-07	0.129296	0.14664	0.0882235	0.0515128	0.43245	0.312935	0.525096	0.434442
8	122568015..122573554	Cdt1	3.44786	3.55883e-11	0.292152	0.358952	0.323937	0.252191	1.52336	1.09222	0.827692	1.55489
1	36562692..36683183	Fam178b	3.44649	0.0279679	0.00871432	0.0481808	0	0.0225671	0.0886792	0.0577234	0.0575096	0.142743
14	55700009..55713926	Tgm1	3.44261	0.00181654	0.0703319	0.162025	0.116976	0.015178	0.593719	0.305732	0.367453	0.200009
4	24496451..24602950	Mms22l	3.44079	4.6626e-10	0.0740485	0.0883039	0.0482969	0.0601601	0.298191	0.310166	0.206011	0.293324
4	130253495..130279205	Serinc2	3.44037	5.91937e-06	0.0239747	0.154647	0.0797493	0.165564	0.499035	0.406945	0.448289	0.447255
3	95139521..95142360	Tnfaip8l2	3.42105	1.70797e-15	1.46178	1.50683	1.92301	1.68958	8.61816	5.41582	7.46685	5.4788
7	66390890..66427517	Aldh1a3	3.41991	8.29656e-23	0.734555	0.599208	0.427264	0.441779	1.98294	2.24838	2.23839	2.40534
10	7440362..7473638	Ulbp1	3.41653	6.3929e-18	0.347174	0.434172	0.229134	0.249739	1.48735	1.23197	1.03647	1.32015
11	79526560..79530609	Evi2a	3.41337	7.11784e-20	1.73061	1.62819	0.992995	1.10736	5.7323	4.20863	6.22966	5.83696
11	115020728..115027012	Cd300ld4	3.41291	0.00743634	0.750434	0.841845	0.904434	0	1.90161	2.91768	2.11735	2.8207
5	90768518..90770063	Ppbp	3.41276	2.23851e-05	0.71871	2.08146	0.768443	1.6618	7.33753	2.69916	6.12648	5.34908
13	117208536..117274415	Emb	3.41271	1.34132e-20	0.503162	0.519296	0.348132	0.413491	2.17101	1.41316	2.10746	1.55314
9	90938980..90939195	Gm29408	3.41243	0.00375355	0	0.592966	0.713498	0.77766	1.90496	2.02466	3.39732	1.52252
19	29925114..29960718	Il33	3.40962	3.88636e-16	2.01314	2.41427	3.32155	2.96837	10.907	8.03928	14.5357	10.5449
3	114030540..114220718	Col11a1	3.40869	1.25172e-13	0.104703	0.0924626	0.0507914	0.0508398	0.274443	0.341357	0.304704	0.277904
14	59320964..59341351	Phf11b	3.40787	1.11214e-14	1.29132	0.995222	1.04132	0.668818	5.08257	3.32428	4.23518	3.41854
1	78816758..78820028	Kcne4	3.40518	3.81478e-23	1.21364	1.67753	1.06727	1.3818	5.13952	5.55289	6.37526	4.60814
6	83034173..83052562	Loxl3	3.40361	6.00906e-34	1.59436	1.71962	1.09819	1.12605	6.20157	5.02549	5.34066	5.66068
16	65815257..65866368	Vgll3	3.40285	1.45456e-12	0.825665	0.602181	0.394834	0.381699	3.07344	2.16434	1.83783	1.72351
X	10037977..10117709	Srpx	3.40033	6.34783e-38	2.29559	2.8881	2.06882	2.48831	10.5118	9.89428	10.0421	8.98565
4	43506966..43513729	Car9	3.39123	4.34674e-07	0.205112	0.155654	0.200671	0.156226	0.546932	0.779229	0.517561	1.02111
17	8988333..9011949	1700010I14Rik	3.38565	0.00541794	0.0242571	0.0558817	0.0537925	0.0209392	0.112203	0.110467	0.186764	0.220743
12	24708241..24714146	Rrm2	3.38139	1.14133e-13	0.832656	0.721061	0.422691	0.46763	2.61717	2.3092	1.85375	2.93049
7	121064067..121074572	Igsf6	3.38104	5.45002e-19	0.971356	0.942203	0.963665	0.827461	4.05559	2.73032	4.56882	3.55905
6	128951204..128975029	Gm15987	3.38031	0.00169136	0.0996815	0.0229638	0.0276316	0.0645353	0.334286	0.185706	0.232985	0.136067
15	103453794..103498810	Nckap1l	3.37748	2.23901e-34	1.9438	2.05016	1.51649	1.2453	7.98591	5.86387	6.47066	6.53422
15	82992973..83033306	Nfam1	3.37509	2.43236e-21	0.533651	0.691025	0.363535	0.418506	2.38455	1.74145	2.0985	1.78064
11	55394500..55423183	Sparc	3.36988	2.78268e-27	124.03	108.612	70.5807	61.4986	393.915	343.508	333.696	364.125
19	11067471..11081102	Ms4a8a	3.36885	5.54735e-05	0.154867	0.142708	0.0343433	0.106948	0.501445	0.256459	0.511018	0.535539
7	44302687..44306902	Clec11a	3.35864	3.21917e-12	0.886795	0.610728	0.476112	0.564052	2.87567	3.0298	1.68383	2.46346
2	163726584..163750239	Ada	3.35525	4.63875e-08	0.638731	0.230315	0.246338	0.323627	1.73416	1.16121	1.55781	1.28887
14	50357914..50363663	Tlr11	3.3504	0.00474797	0.0509444	0.0234723	0.0282435	0.0146587	0.180663	0.105455	0.121407	0.0618135
1	164048234..164057677	Sele	3.34395	5.82847e-15	0.496405	0.712537	0.433979	0.32962	1.96056	2.14206	1.575	2.05887
8	83955507..83970197	Asf1b	3.33969	6.52592e-09	0.225909	0.405388	0.263671	0.328436	1.31995	1.142	0.823902	1.59054
X	167304929..167330558	Tlr7	3.33881	2.11872e-24	0.987459	0.80325	0.762649	0.764216	3.27605	3.16896	4.03734	2.68341
14	31260375..31323896	Dnah1	3.33788	0.0324136	0.00639393	0	0.00236319	0.00735916	0.0177454	0.0158825	0.0234424	0.0116371
16	75858793..76022281	Samsn1	3.33772	6.69452e-15	0.24785	0.207628	0.199866	0.179912	0.984905	0.60633	0.904576	0.820172
11	83223576..83226604	AI662270	3.33721	1.18645e-06	0.3671	0.887981	0.539328	0.950665	4.11777	1.74776	2.67501	2.57231
7	30865402..30880342	Cd22	3.33691	1.65008e-08	0.0716745	0.101611	0.0672459	0.0380744	0.306033	0.292166	0.218313	0.275951
7	109758055..109782025	Nrip3	3.33476	3.22933e-05	0.0762177	0.0255395	0.08451	0.10168	0.20512	0.286855	0.388677	0.283742
1	173896345..173913046	Ifi211	3.32776	3.34348e-26	4.345	5.58245	4.26516	4.69173	24.3483	15.6543	19.3733	15.561
18	66458533..66465565	Pmaip1	3.3246	3.35796e-09	0.172979	0.168774	0.112822	0.114185	0.677753	0.429677	0.537205	0.611133
14	55784995..55788865	Ripk3	3.32459	3.29263e-24	0.836871	0.748814	0.726199	0.774752	3.5344	2.80183	3.00156	2.89174
3	51388412..51396738	Mgarp	3.32409	2.63129e-06	0.134488	0.0991433	0.104384	0.0928742	0.423017	0.47883	0.502942	0.305965
11	115042131..115048409	Cd300ld3	3.3191	2.03103e-19	5.54669	5.47199	4.16039	2.78831	20.5555	17.8843	17.3335	14.1332
4	43957401..43979118	Glipr2	3.31521	8.75601e-21	2.63608	2.7714	1.80687	1.97556	12.271	7.77823	7.88121	8.11255
4	45848664..45887008	Stra6l	3.31473	0.00630294	0.0290568	0	0.00966544	0.00501649	0.0430094	0.0457121	0.0383517	0.0423074
3	145646976..145649981	Ccn1	3.3097	1.4231e-07	29.2857	21.7972	11.4957	14.2267	38.6328	112.772	91.9852	52.2232
13	89655312..89742509	Vcan	3.30851	1.0874e-18	2.80639	2.73839	1.26813	1.57631	7.97187	9.21357	7.72961	7.46216
1	90765923..90843971	Col6a3	3.30761	3.68145e-12	6.8178	7.50519	3.08154	2.73602	21.1596	21.0124	16.0074	18.7419
8	105518755..105523988	Hsd11b2	3.30569	0.00218988	0.0604319	0.0556873	0.0502551	0.0652075	0.181696	0.300225	0.132939	0.302466
9	15051841..15112108	Hephl1	3.3051	0.0333851	0.00528392	0.00973813	0.0117176	0.0136835	0.0488823	0.0568759	0.0406827	0.0192337
11	118392751..118402092	Lgals3bp	3.30239	1.24868e-20	10.0669	10.8151	6.92897	4.5599	35.3732	27.0596	30.4041	31.6948
10	89408823..89443967	Gas2l3	3.29759	5.41584e-17	0.339973	0.258639	0.21478	0.272996	0.837483	1.15872	1.08268	1.17276
7	24370263..24386690	Kcnn4	3.29637	6.88167e-10	0.141303	0.120193	0.132572	0.112593	0.713941	0.413995	0.406483	0.450057
3	49892526..50443614	Slc7a11	3.29484	1.47842e-08	0.0259577	0.0459994	0.0309958	0.0224072	0.103444	0.0991979	0.147147	0.141731
6	135312155..135319561	Gm44275	3.29389	0.0357598	0.0993204	0.0406767	0	0.0190523	0.102092	0.082237	0.279177	0.170723
2	27021363..27027998	Slc2a6	3.29291	0.000409456	0.0692586	0.0319105	0.0671945	0.0672586	0.32837	0.143365	0.314234	0.157566
1	171370099..171388598	Nectin4	3.29208	2.81699e-13	0.148418	0.184633	0.148109	0.153741	0.652192	0.540714	0.718281	0.594274
7	97788541..97912381	Pak1	3.28342	7.88391e-20	0.366607	0.415783	0.453396	0.40775	1.87187	1.53526	1.38805	1.62318
4	117700188..117700923	Gm12840	3.28338	2.8346e-22	29.6608	43.3064	28.7584	32.8371	114.721	114.279	182.48	113.212
11	50602084..50807573	Adamts2	3.28323	9.6083e-12	4.61227	4.68642	2.09977	1.56018	13.032	12.4701	11.6494	11.9278
16	44811733..44839150	Cd200r4	3.27496	0.000660132	0.054374	0.0751574	0.105507	0.0586708	0.452719	0.180086	0.284079	0.235035
X	134542336..134583570	Btk	3.26777	2.1899e-10	0.485528	0.593833	0.420893	0.175267	1.48634	1.46188	1.80601	1.62275
12	98268635..98276644	Gpr65	3.2591	2.27808e-11	0.725534	0.755237	0.744879	0.916246	4.51197	2.56983	2.82262	2.4209
15	101254269..101274795	Nr4a1	3.25725	0.000596815	5.71184	7.35853	3.17981	3.40558	9.46888	44.06	9.58493	10.6697
5	140872990..141000582	Card11	3.25491	0.000339135	0.11997	0.0368502	0.0380063	0.0690401	0.375237	0.151367	0.207358	0.29633
8	11198423..11312826	Col4a1	3.24984	2.70832e-12	84.9864	79.6524	34.8577	32.1495	219.99	231.353	201.832	216.45
11	73135485..73138294	Haspin	3.24971	6.1923e-07	0.168177	0.173205	0.0987217	0.0768567	0.695548	0.466897	0.369958	0.450128
4	143267431..143299564	Pdpn	3.23664	8.7557e-28	2.60087	3.31304	2.64634	2.46963	13.0637	9.07008	10.4163	9.84321
2	102811141..102901665	Cd44	3.23476	6.92926e-35	2.19485	2.43459	1.6103	1.92651	8.01568	6.61711	8.98867	7.6907
8	79225930..79233224	Gm30329	3.23474	0.0121378	0.0180687	0.0333002	0.0200345	0.0155973	0.0668624	0.104726	0.0794954	0.0904352
7	98350668..98361328	Tsku	3.23462	1.01076e-18	0.656231	1.10023	0.636674	0.582207	3.15349	2.74697	2.81699	2.65413
1	171051174..171064935	Fcgr3	3.23339	2.54772e-21	11.7376	10.2406	10.0672	12.5235	58.7668	33.8629	45.3179	35.0459
17	35170991..35176068	Aif1	3.23173	1.93127e-16	1.92341	2.15697	1.20717	1.86395	8.76257	5.63411	6.54628	6.62152
7	19808462..19822770	Bcl3	3.23126	4.25373e-21	1.04456	1.28339	0.797042	0.66899	4.0212	3.48746	3.60734	3.32185
14	65819038..65833994	Esco2	3.22956	9.80136e-05	0.100356	0.0269725	0.120548	0.0360956	0.328812	0.256209	0.216165	0.270171
1	138062861..138175708	Ptprc	3.22848	4.84781e-37	0.654247	0.667226	0.501572	0.494001	2.59515	1.93182	2.30743	2.01681
6	40574894..40585821	Clec5a	3.22599	1.28603e-18	0.586378	0.520328	0.441477	0.374943	1.68098	1.56445	2.26931	1.82482
15	78597047..78622019	Cyth4	3.22584	2.65621e-24	1.55705	1.57387	1.09791	0.788016	4.83215	4.16334	5.25928	4.68293
7	79391929..79450264	Fanci	3.22544	5.11545e-06	0.0914747	0.0709834	0.0266913	0.0290915	0.22715	0.179386	0.169454	0.254111
6	120463247..120487559	Il17ra	3.22336	1.96945e-29	0.420414	0.479083	0.427011	0.398924	1.71011	1.44289	1.92732	1.53617
X	133908426..133932446	Srpx2	3.22124	1.59534e-25	1.83612	1.75333	1.11815	1.35503	6.51285	5.86853	5.22155	5.48885
7	30413760..30417585	Tyrobp	3.22036	5.95311e-23	16.2124	13.8642	13.6786	13.4552	76.3412	42.9287	52.0753	48.1291
11	71153102..71230733	Nlrp1b	3.21739	2.51236e-08	0.17636	0.0934451	0.11244	0.0761185	0.411961	0.40522	0.334614	0.573751
5	122643911..122691432	P2rx7	3.2161	2.72265e-26	1.3131	1.10274	0.831243	0.767723	4.20431	3.17692	3.93851	3.88992
4	130047840..130099283	Col16a1	3.21065	3.78862e-23	2.39686	2.68685	1.53431	1.35802	8.09608	7.8395	6.47303	7.49921
7	29181321..29214035	Catsperg1	3.20887	0.00118813	0.0315715	0.018183	0.0262548	0.0204398	0.0693672	0.0522822	0.108518	0.140061
3	145292472..145552011	Col24a1	3.20808	9.47763e-05	0.0437717	0.0268901	0.0121335	0.0188923	0.0911111	0.114769	0.064193	0.116179
19	37899036..38043577	Myof	3.20417	4.17751e-28	1.4646	1.46953	1.00029	0.771128	4.44226	4.39415	4.28446	4.50223
7	100937630..100974649	P2ry6	3.20148	1.29495e-19	1.65617	1.49953	1.44133	0.847811	5.85246	4.15378	5.44372	5.02964
1	105780718..105847981	Tnfrsf11a	3.20054	1.12244e-17	0.552722	0.496487	0.417155	0.332782	1.56407	1.44218	2.23253	1.55968
8	94745590..94751699	Ccl22	3.198	0.00100599	0.119564	0.0991593	0.0397717	0.020642	0.387137	0.168298	0.289321	0.21761
5	34525838..34563641	Sh3bp2	3.19326	4.54395e-23	0.718262	0.751312	0.66726	0.458031	2.32865	2.1217	2.75439	2.55563
3	18071950..18243338	Cyp7b1	3.19322	4.3467e-12	0.462028	0.390274	0.298839	0.24373	1.17543	1.11579	1.53868	1.43654
2	93955810..93957201	Gm13889	3.19276	1.25542e-20	3.45487	3.49646	3.25503	1.96522	9.51454	11.3598	13.1573	11.5582
19	21391307..21473445	Gda	3.19052	4.49199e-36	3.48654	3.88248	2.87715	3.20208	12.6089	11.0822	15.668	11.5754
5	139405280..139415623	C130050O18Rik	3.19034	0.000591444	0.227285	0.136942	0.0775424	0.0301841	0.5014	0.289525	0.365373	0.588677
14	61309753..61311936	Arl11	3.18255	8.19971e-12	0.420035	0.457431	0.423394	0.450481	2.17841	1.19091	1.736	1.57528
13	49261554..49320311	Fgd3	3.18128	9.05382e-10	0.568736	0.332345	0.230712	0.219528	1.42872	0.972451	1.36808	1.27075
X	9435252..9487771	Cybb	3.17598	1.79933e-27	2.32134	2.32874	1.5921	1.30146	8.06754	6.43991	7.13859	6.46367
2	155775342..155818366	Mmp24	3.17364	0.0022167	0.0474887	0.0656404	0.0131638	0.00512414	0.126306	0.137622	0.15017	0.0810288
11	34226815..34783892	Dock2	3.17217	1.09821e-13	0.540158	0.647971	0.334535	0.268843	2.08212	1.4868	1.44249	1.61858
4	42629719..42631714	Gm2564	3.17211	8.79359e-11	1.45481	1.59422	2.61582	1.83282	6.72933	6.02289	9.2117	6.47637
19	36111961..36120099	Ankrd1	3.17081	4.14125e-09	257.721	144.652	232.968	248.777	532.018	635.669	1375.22	826.462
5	86071746..86106125	Stap1	3.17003	0.000199306	0.0849839	0.193718	0.0396757	0.0810819	0.595856	0.325908	0.255824	0.321557
13	34126748..34130466	Tubb2b	3.16636	2.68951e-13	1.03003	1.94299	1.00773	0.993747	5.2129	3.98336	4.02525	5.33733
19	42593982..42612813	Loxl4	3.16596	5.11556e-09	0.34971	0.340495	0.263383	0.102524	1.0133	0.80858	1.03057	1.03879
11	3305426..3331178	Gm12592	3.16479	4.19607e-07	0.3576	0.190777	0.187818	0.17059	1.15787	0.529848	0.838405	0.873498
5	120896256..120907521	Oas1a	3.16337	2.60048e-12	1.66645	2.36457	1.76599	1.12025	8.69056	4.50576	6.82889	5.75729
17	12923813..12940600	Acat3	3.15655	0.0386443	0.0458157	0	0.0254002	0.0692108	0.180135	0.161225	0.0503929	0.156348
12	79130777..79156301	Arg2	3.15156	0.0159866	0.0389337	0.035877	0.107924	0.0336084	0.234118	0.161185	0.214117	0.194866
12	85473890..85477273	Fos	3.1515	0.00532514	9.00621	8.34267	1.19256	2.3976	10.0375	35.7883	18.031	11.0137
11	70790932..70812586	Scimp	3.14486	1.35387e-05	0.205916	0.213468	0.371019	0.155532	0.95248	1.0443	0.82102	0.655853
2	132781278..132795079	Chgb	3.14428	0.0137357	0.0507275	0.112188	0.0899944	0	0.168944	0.168009	0.390568	0.203116
X	85870354..85891499	5430427O19Rik	3.13873	7.57978e-08	0.088861	0.0955317	0.0903181	0.159805	0.49324	0.35562	0.431679	0.384107
17	79701537..79715061	Cyp1b1	3.13282	5.28046e-17	2.60375	2.37739	1.69421	2.00107	6.57456	6.44009	11.8848	7.29893
12	102394084..102439813	Lgmn	3.13016	7.97562e-40	24.6395	25.5279	20.2347	18.2943	93.1811	67.1889	89.6613	78.0369
6	122577792..122602444	Apobec1	3.13007	2.28206e-25	2.25311	1.84869	1.39172	1.56305	7.0241	5.69894	7.27621	6.16982
11	99144196..99155077	Ccr7	3.12915	1.42102e-05	0.182701	0.271961	0.15583	0.0485265	0.78009	0.605104	0.54103	0.485992
14	44988195..45003820	Ptger2	3.12837	0.000171782	0.0535311	0.0197313	0.0178065	0.0646927	0.183233	0.119674	0.153086	0.146142
16	22468461..22657221	Dgkg	3.12739	6.28899e-08	0.0510619	0.0581242	0.046626	0.0751912	0.202846	0.241239	0.158579	0.265135
11	103727364..103749821	Wnt9b	3.12145	2.05441e-15	0.572217	0.57265	0.320648	0.387724	1.59379	1.99707	1.46856	1.75255
19	6998958..7019469	Fermt3	3.11747	3.94285e-21	1.14386	1.21792	0.868632	0.688693	4.1839	2.76175	3.91186	3.52079
17	45555703..45563169	Nfkbie	3.11624	1.72979e-12	0.648179	0.622527	0.313798	0.449193	2.39856	1.56472	1.86769	1.69479
7	143665809..143685872	Tnfrsf23	3.1132	5.86506e-19	0.540257	0.562495	0.622375	0.635946	2.46654	2.40513	2.0065	1.89633
8	94810453..94812036	Ccl17	3.10867	0.012794	0.486747	0.149511	0.119934	0.186742	0.700462	1.52254	0.654348	0.590596
9	15002128..15045478	Panx1	3.10138	1.14834e-11	0.281214	0.395075	0.286251	0.135303	1.01503	1.03062	1.04962	0.880996
2	119609512..119618469	Oip5	3.10125	0.000592064	0.0312696	0.15848	0.242702	0.121466	0.549631	0.375422	0.447117	0.668711
2	164354070..164389095	Slpi	3.09987	0.00345001	0.212024	0.15196	0.261213	0.122015	1.15508	0.312098	0.803266	0.493081
14	59276913..59297522	Phf11a	3.09901	0.00066173	0.307962	0.302702	0.523583	0.0708903	1.06363	1.12196	1.49041	0.672599
14	5857918..5880382	Gm8237	3.09825	0.0159623	0.0946914	0.0249306	0.0599963	0.0116771	0.275315	0.156808	0.148788	0.110791
7	126699773..126707787	Coro1a	3.0972	4.17083e-26	3.7258	3.41487	2.8021	2.4919	13.0756	8.5684	11.514	12.3168
18	74939322..74961263	Lipg	3.09549	0.00133713	0.0235832	0.0217316	0.0196117	0.0407149	0.0927229	0.097634	0.136181	0.0804788
7	31032722..31042481	Fxyd5	3.09196	1.80755e-32	4.01861	4.58304	2.95584	4.12151	15.5148	13.6994	14.792	13.6443
5	30913402..30921277	Emilin1	3.0909	9.64061e-21	8.95279	9.0645	5.29431	4.44737	26.9202	25.2737	22.2708	25.497
19	41766588..41802047	Arhgap19	3.08861	1.11465e-15	0.751757	0.798152	0.483215	0.578396	3.06406	1.75911	2.42666	2.31507
12	90724552..90738438	Dio2	3.08809	2.17707e-13	0.874834	0.872227	0.376344	0.511702	2.22453	2.50953	2.50286	2.30133
7	104382065..104400837	Trim30c	3.08765	9.7034e-05	0.226796	0.149278	0.143697	0.307646	1.15397	0.456052	0.783998	0.737097
5	64952031..64960097	Tlr6	3.08641	7.96932e-07	0.208844	0.206194	0.107513	0.148086	0.738319	0.339669	0.746554	0.651604
7	57419692..57828802	Gabrb3	3.08325	0.00992908	0.0127478	0.0274095	0.00942314	0.0073361	0.0511037	0.0774043	0.0560854	0.0270682
14	47240944..47276857	Wdhd1	3.08301	1.72433e-14	0.158871	0.170798	0.125826	0.179589	0.552902	0.673385	0.520069	0.592069
4	46536937..46602202	Coro2a	3.08248	5.04775e-10	0.193674	0.154673	0.100214	0.133747	0.577328	0.36705	0.558594	0.634486
8	75109569..75128439	Mcm5	3.08217	3.73676e-14	1.01643	0.782662	0.872279	0.564903	3.29754	2.93984	2.08281	3.38943
9	7272514..7283331	Mmp13	3.07971	9.55684e-09	0.415992	0.220416	0.196032	0.206478	0.942859	1.13665	0.7664	0.918005
13	51846678..51848468	Gadd45g	3.07764	1.42111e-11	7.27553	4.78255	5.96491	6.6077	15.588	28.3546	29.5854	16.9511
6	129461591..129472779	Clec7a	3.0767	6.95955e-10	0.600654	1.00018	0.420634	0.354761	2.1837	1.91956	2.20221	2.25354
17	34956436..34959238	Hspa1b	3.0701	7.56243e-08	2.37028	1.96485	1.08865	1.03588	9.33994	4.88593	4.82146	4.17859
5	134220053..134229625	Ncf1	3.0679	2.87824e-24	1.9428	1.97209	1.7755	1.53294	8.22128	5.03325	7.11184	5.93237
10	127225696..127263348	Kif5a	3.06701	1.20244e-08	0.1551	0.124599	0.154336	0.0652262	0.470926	0.316116	0.48554	0.521144
8	120736358..120756694	Irf8	3.06696	5.66046e-28	0.894444	0.94404	0.712142	0.642851	3.49576	2.7438	2.68271	2.64267
8	116921730..116941507	Cenpn	3.06617	2.53657e-07	0.202541	0.171085	0.121645	0.145697	0.694842	0.670812	0.352728	0.606702
11	79513385..79530589	Evi2	3.05789	1.72431e-05	0.112774	0.0454648	0.0468911	0.133854	0.352108	0.268456	0.348863	0.301462
6	3962595..3988919	Tfpi2	3.05713	5.51368e-11	0.604665	0.483877	0.405799	0.494487	2.34058	1.85772	1.66269	1.39011
6	29526625..29541871	Irf5	3.05157	1.86807e-12	1.3684	1.57841	1.40057	0.751694	6.07292	3.48626	4.88373	3.85771
5	90772435..90773383	Pf4	3.05009	3.05833e-27	19.1622	20.0026	15.3474	19.6697	78.2923	52.93	66.7496	71.7865
17	17887824..17893952	Fpr2	3.04459	0.00071049	0.257395	0.256952	0.285399	0.111094	0.83342	0.355204	1.15603	0.936933
11	120150562..120152341	Gm11769	3.04251	0.0144789	0.0671061	0.123675	0.0372035	0.0579273	0.186242	0.125018	0.424409	0.335871
7	87246096..87398710	Nox4	3.04234	3.23395e-09	0.249404	0.247967	0.16374	0.175632	0.874334	0.695598	1.01065	0.441977
6	40628831..40769123	Mgam	3.0414	8.32629e-05	0.0319378	0.0382594	0.0247888	0.0192986	0.11523	0.140155	0.0948472	0.0610341
19	40928927..40994535	Blnk	3.03985	8.97386e-11	0.264484	0.316407	0.210941	0.184249	1.22768	0.826023	0.653266	0.793836
1	156424525..156474331	Soat1	3.03688	6.14499e-23	0.880154	0.920936	0.579251	0.551444	3.16504	2.39317	2.4046	2.50621
7	44572380..44586862	Napsa	3.03035	1.24532e-07	0.33442	0.327424	0.347629	0.0992331	0.889459	0.899922	1.16097	0.960532
1	173333258..173367695	Cadm3	3.02914	1.37287e-14	0.306829	0.342821	0.195621	0.26155	1.01832	0.828849	1.26134	0.886518
2	158306493..158332852	Lbp	3.02164	7.19315e-19	1.43856	1.33622	0.829435	0.839451	3.93926	3.40661	4.70886	3.74405
17	36869574..36877833	Trim10	3.02073	0.0435556	0.0619124	0.159744	0.219675	0.053444	0.859141	0.112779	0.422206	0.38312
14	32959547..33185508	Wdfy4	3.01721	2.64706e-13	0.540062	0.580199	0.306712	0.2547	1.7182	1.36987	1.3474	1.48398
7	143005046..143019644	Tspan32	3.01686	1.44205e-08	0.0713473	0.0986185	0.0593322	0.084684	0.338272	0.214148	0.299187	0.292172
11	114890041..114904654	Cd300a	3.01338	3.85558e-12	0.897678	0.967769	0.533452	0.896445	3.50636	2.3367	3.71712	2.30654
X	143518591..143797796	Pak3	3.00911	2.52265e-11	0.139692	0.115316	0.0548569	0.0854142	0.339231	0.37109	0.364914	0.336342
2	79255426..79333123	Itga4	3.00882	1.97974e-12	0.387805	0.30971	0.255793	0.154505	1.15908	0.864504	1.08715	0.790876
4	136880129..136886187	C1qb	3.00459	7.6511e-33	47.2935	51.3029	42.1268	43.8904	206.232	138.336	172.552	142.576
10	80681838..80687176	Gm26541	3.00266	0.00059113	0.0909597	0.058028	0.0620651	0.0664385	0.33012	0.104281	0.323229	0.248324
15	6299788..6440712	Dab2	3.00141	7.48988e-27	5.05086	5.04508	3.39214	2.72582	13.8708	14.2643	14.4384	14.3093
8	94172664..94173568	Mt2	2.99951	1.45336e-08	49.4987	79.9851	97.292	94.6796	296.838	182.376	449.227	239.119
2	113831492..113848661	Arhgap11a	2.99809	6.43247e-18	0.656908	0.581312	0.352627	0.432043	1.90032	1.75262	1.62857	1.87879
17	34969190..34972156	Hspa1a	2.9972	6.14167e-07	1.1899	1.93395	1.44402	2.05429	9.98515	3.63062	6.05953	4.32277
13	37345208..37419036	Ly86	2.99386	2.018e-19	1.37769	1.12846	0.831681	0.885329	4.37585	3.27007	4.04929	3.26662
1	164061982..164084181	Sell	2.98881	1.07371e-05	0.192818	0.268686	0.088647	0.0974307	0.591695	0.346563	0.682798	0.650511
10	10335703..10472326	Adgb	2.98802	0.000385204	0.0314262	0.0372328	0.0298673	0.0232523	0.116291	0.0631933	0.118511	0.138906
13	56173704..56178885	Tifab	2.9845	1.366e-10	0.715437	0.39556	0.449522	0.343099	2.18414	1.47437	1.54759	1.4902
2	24186476..24193568	Il1f9	2.98181	0.0473874	0.0337363	0.0310876	0.0748133	0.0291218	0.12484	0.153634	0.129873	0.184203
15	61985391..61990374	Myc	2.98059	2.34859e-08	1.96443	2.06475	0.930252	1.30713	3.95646	4.34591	8.30513	5.36297
19	5473954..5482517	Efemp2	2.97383	2.79702e-25	2.23094	1.96787	1.49721	1.27964	6.47676	5.67531	5.75518	6.46454
6	124720707..124738714	Ptpn6	2.97359	5.53164e-21	2.15286	2.5415	1.61706	1.48157	7.30575	5.61055	6.74372	7.61082
8	11312805..11449287	Col4a2	2.96997	1.57025e-10	66.1851	61.5848	27.4702	24.4604	146.539	168.27	149.757	151.619
7	141015699..141017924	Ifitm6	2.96939	0.00259166	0.122867	0.339662	0.340587	0.132577	0.880912	0.432368	1.28385	0.72677
6	32511073..32515576	Plxna4os1	2.96876	0.000732029	0.126549	0.0259142	0.0935451	0.121378	0.416258	0.360918	0.262919	0.268711
17	27655509..27711482	Pacsin1	2.96525	0.000618096	0.0937274	0.188441	0.0803054	0.0588417	0.528134	0.472691	0.178067	0.279141
11	48978889..49135387	Olfr56	2.96375	1.35921e-05	0.0612711	0.0451684	0.047556	0.0634685	0.158712	0.223222	0.208916	0.184
7	45677686..45694402	Sec1	2.96246	0.00221484	0.0562726	0.0725964	0.024958	0.126297	0.249881	0.21433	0.198063	0.368704
1	172581758..172590568	Slamf8	2.96232	0.00121867	0.0902848	0.133114	0.0200215	0.0623485	0.258924	0.156987	0.387288	0.295777
11	3530157..3536856	Gm11946	2.95867	0.0360512	0.0319819	0	0.0141846	0.0276074	0.0473391	0.0900352	0.0773896	0.0523872
11	29692947..29744331	Rtn4	2.95851	6.61811e-39	9.09392	10.1974	7.53934	8.50908	29.4912	28.5748	35.4656	30.421
5	100679484..100719716	Hpse	2.95821	8.39202e-09	0.64832	0.633847	0.271762	0.36172	1.87977	1.23073	2.04361	1.53251
6	83305691..83325908	Mthfd2	2.95796	8.57429e-11	1.09218	0.940312	0.760191	0.612468	3.6433	2.98359	1.85016	3.33717
6	18844220..18847360	Gm26809	2.95012	1.58056e-22	45.4608	60.427	48.8248	51.3253	160.901	156.264	248.423	158.139
17	29114145..29148980	Rab44	2.94816	0.00103827	0.0548839	0.0404599	0.0425986	0.00947537	0.152322	0.086343	0.162991	0.109879
16	36934983..36963212	Hcls1	2.94579	8.01296e-27	3.9854	4.38264	3.10062	2.52793	13.9534	11.4311	11.7339	11.3512
7	45233632..45239115	Cd37	2.94489	6.39135e-15	0.591965	0.589128	0.682624	0.545062	2.57754	1.58807	2.30057	1.9824
1	79794197..79861180	Serpine2	2.94102	5.13146e-32	3.0224	2.82838	1.95271	2.41498	9.50227	7.83813	9.34951	8.89538
13	20794113..21036617	Aoah	2.93835	7.47961e-12	0.34719	0.402076	0.291324	0.291601	1.4931	0.858533	1.38301	0.926496
1	87476834..87573870	Ngef	2.93563	7.36096e-06	0.17085	0.111517	0.031573	0.116756	0.447824	0.359552	0.336687	0.375733
8	84974484..84978718	Junb	2.93494	4.80929e-08	14.0504	16.0866	5.78687	7.9675	27.3822	55.3374	36.2101	30.3874
4	129513581..129515985	Marcksl1	2.93332	2.43005e-22	3.37741	3.38357	2.74623	1.98848	10.1266	8.99178	9.50616	10.97
12	112760655..112768990	Pld4	2.92758	1.10156e-14	2.08771	1.9016	1.39781	1.24071	7.98548	4.56089	5.55524	4.78615
11	120635712..120643769	Pycr1	2.92728	5.86605e-11	0.317901	0.273413	0.18016	0.219535	0.941103	0.854006	0.660471	0.977172
1	39618406..39651474	Creg2	2.92684	0.00064925	0.0319473	0.029439	0.0151813	0.0236379	0.101331	0.0982512	0.0652581	0.0872173
13	74399694..74407346	Ftl1-ps1	2.92254	0.00075986	0.863737	0.94254	1.23494	2.13868	5.76161	2.12669	4.05012	6.63974
9	65265180..65280605	Cilp	2.92054	4.00412e-09	6.77315	6.79563	2.86339	2.61861	14.6971	20.5434	13.7779	15.1593
16	10959275..11066157	Litaf	2.91751	6.28291e-27	2.93299	3.41814	2.18201	2.04314	10.3546	8.07121	8.5335	9.32699
7	29246561..29248466	2200002D01Rik	2.91673	1.1993e-08	0.817608	0.58963	1.04452	0.444945	2.40069	1.98678	2.89337	2.65265
14	77904239..78002657	Epsti1	2.91466	1.32353e-15	1.1977	1.42373	1.02257	1.03388	5.01929	3.03458	4.4395	3.71665
10	77907722..77970563	Trpm2	2.91353	8.14602e-08	0.0647052	0.0884095	0.0569011	0.0520027	0.216733	0.149642	0.240504	0.298474
1	134075170..134079120	Btg2	2.90538	5.0511e-07	21.4748	20.6573	8.64126	11.6264	39.0864	84.5335	53.048	33.911
7	131308554..131322292	Cuzd1	2.90368	3.53178e-06	0.197154	0.36335	0.218604	0.15955	0.820754	1.08148	0.569233	0.728864
4	52439243..52488260	Smc2	2.90258	2.82472e-17	0.999697	0.996028	0.815872	1.05132	4.3425	3.02947	2.72381	3.29261
X	13661363..13667433	Gpr82	2.90144	0.0276542	0.0222657	0.0615526	0.0123441	0.0192202	0.113291	0.101397	0.0979605	0.10131
16	56805161..56886166	Tmem45a	2.90021	1.21625e-13	1.82126	1.62096	1.01463	1.25772	5.89296	5.60535	3.75237	4.293
2	58129137..58195532	Cytip	2.89968	2.16103e-07	0.300905	0.319062	0.150825	0.284654	1.38042	0.716729	0.856887	0.7052
10	10545002..10558265	Rab32	2.89906	2.16507e-14	0.820055	0.87614	0.830207	0.841258	2.89165	2.17478	3.58179	3.01749
17	23675445..23677468	Tnfrsf12a	2.89583	9.96388e-21	16.5037	13.6964	12.7472	19.3263	51.1677	53.8379	61.2626	50.1623
3	69035288..69044755	Trim59	2.89389	1.87629e-08	0.389779	0.37446	0.183909	0.415212	1.42702	1.00254	0.994265	1.31316
4	147985788..147987205	Nppb	2.89314	2.35435e-09	327.996	202.6	222.471	296.775	750.402	696.765	1504.88	690.15
6	142161493..142173796	Gm20400	2.89307	0.00327972	0.543433	0.462246	0.324454	0.144339	0.928131	0.657635	1.60926	1.82596
5	30105161..30118378	Garem2	2.89096	0.0131966	0.165426	0.0397663	0.0398746	0.0186259	0.239537	0.196525	0.150309	0.294534
17	57203970..57228136	C3	2.88858	1.21565e-24	44.3493	62.8076	39.5852	34.2099	175.063	139.5	170.323	129.708
16	85793827..85803113	Adamts1	2.88845	4.39496e-10	8.59337	12.8757	7.05757	7.92487	20.2263	48.0271	28.2865	26.7524
16	33012683..33056218	Iqcg	2.88835	0.014889	0.0676477	0.054025	0.020002	0.136255	0.321253	0.201643	0.109129	0.35705
6	34354119..34368463	Akr1b8	2.88594	8.1831e-23	2.63336	3.0589	2.69368	3.07358	10.7397	8.58347	9.75003	10.4294
9	75071015..75223688	Myo5a	2.88202	4.66602e-27	1.24881	1.18018	0.828723	0.802419	3.8168	3.17667	3.82122	2.97353
1	172520801..172545870	Cfap45	2.8813	9.90607e-08	0.0826618	0.147863	0.0700893	0.0881448	0.35087	0.257671	0.406467	0.331868
1	171895664..171898237	Gm10521	2.88069	2.10705e-05	0.0971982	0.119423	0.131723	0.0559356	0.37966	0.304035	0.296969	0.383291
6	135065651..135084709	Gprc5a	2.88012	1.25947e-06	0.346983	0.27055	0.236759	0.288003	0.938305	1.31495	0.631188	1.008
1	131254343..131279606	Ikbke	2.8794	3.50831e-07	0.166459	0.130666	0.297362	0.186266	0.80419	0.47474	0.691671	0.723738
18	36504927..36515805	Hbegf	2.87805	5.75432e-20	1.97248	2.07197	2.15519	1.77714	5.11786	6.37569	8.65917	7.08049
6	7997808..8192617	Col28a1	2.8751	1.8982e-10	0.413806	0.261176	0.295409	0.244661	0.875761	0.957487	1.39038	0.913051
2	30834972..30881251	Prrx2	2.87453	2.18962e-06	0.184285	0.156754	0.204335	0.110131	0.577025	0.61035	0.530128	0.490206
10	83230848..83337882	Slc41a2	2.87022	4.34637e-12	0.394971	0.55073	0.276595	0.349919	1.37984	1.21347	1.67484	1.09248
2	152931898..152933208	Foxs1	2.86857	8.45808e-07	1.82356	1.64131	1.03449	0.549116	5.57103	3.49384	3.84823	3.9364
1	171388954..171410298	Arhgap30	2.8646	5.85827e-26	1.04516	0.954158	0.735506	0.790475	3.5323	2.55062	3.12486	2.76499
18	63010213..63387183	Piezo2	2.86136	3.78049e-16	0.129582	0.128364	0.111353	0.0880883	0.389605	0.403693	0.315344	0.430415
17	57358691..57483527	Adgre1	2.86105	1.12187e-20	5.68336	5.44284	3.98854	3.69061	21.2614	13.9753	15.1558	13.0783
1	193175453..193201703	Traf3ip3	2.85325	0.000159219	0.0338066	0.120159	0.0481946	0.0667029	0.330621	0.175948	0.207168	0.210956
17	34589806..34591754	Gpsm3	2.85323	1.82668e-16	1.67661	2.28886	1.62952	1.1614	6.39573	5.33012	5.62342	5.34952
11	114982274..114989922	Cd300ld	2.85262	1.04664e-20	2.53289	2.7311	2.40059	2.54933	10.9285	6.65716	9.07452	8.1104
2	102449366..102452499	Fjx1	2.85135	9.42771e-06	0.150791	0.26973	0.255712	0.0918814	0.5662	0.646304	0.858545	0.500455
19	3913491..3929808	Aldh3b1	2.84508	1.79717e-12	1.30434	1.81542	1.28053	1.0321	5.27914	3.13871	5.18565	4.67367
3	40800019..40816883	Plk4	2.84067	2.52265e-11	0.279812	0.32137	0.260794	0.224036	1.12172	0.997245	0.615533	0.90413
9	45253837..45269149	Il10ra	2.84007	1.15641e-19	1.42252	1.51588	1.09264	1.029	5.34483	3.88885	3.90721	3.84014
4	53261356..53270232	AI427809	2.83573	7.50145e-05	0.199484	0.183822	0.104088	0.0810346	0.455936	0.310912	0.684054	0.469851
15	66780819..66831829	Sla	2.83417	5.45719e-15	0.311699	0.376462	0.369099	0.305636	1.02745	0.964689	1.52114	1.08228
4	133600556..133602168	Sfn	2.83142	4.38448e-11	0.930644	0.921101	0.592384	0.743843	2.69446	2.09766	2.57801	3.35623
6	30723547..30748465	Mest	2.8255	6.4676e-07	1.79687	1.14282	0.750068	0.608273	3.68968	3.57657	2.41042	4.40537
4	65124174..65357509	Pappa	2.82353	4.25151e-16	0.161342	0.174228	0.134171	0.121864	0.452443	0.521838	0.565656	0.438176
17	35185095..35188439	Lst1	2.82291	5.16316e-05	5.09084	3.76527	1.18836	1.85032	10.9065	7.93124	8.84123	11.4599
6	134929092..134956798	Lockd	2.82157	8.08229e-05	0.110465	0.0486831	0.111832	0.0621882	0.368782	0.178952	0.243001	0.319056
9	85842380..85847040	Tpbg	2.82104	4.80667e-06	0.275953	0.294438	0.112728	0.0940297	0.725557	0.703505	0.575096	0.555111
7	29158829..29170411	Spred3	2.81969	1.42003e-09	0.201181	0.173026	0.148712	0.181381	0.496307	0.544151	0.531071	0.789266
1	36264597..36274679	Neurl3	2.81858	1.05147e-07	1.84057	1.50496	1.12101	0.596739	5.34804	3.43434	3.26954	4.53729
11	9118103..9136170	Upp1	2.80962	1.29631e-11	1.60186	1.54141	0.958801	1.88447	5.42928	5.17623	4.35017	5.19876
1	87620312..87720507	Inpp5d	2.80771	2.68637e-25	1.45539	1.59385	1.12313	1.05746	5.22661	4.20862	4.12264	3.76696
4	132781843..132796387	Themis2	2.80636	6.26629e-15	1.28204	1.25626	0.870935	0.685833	3.85044	2.76595	3.49553	3.39322
18	35733679..35740554	Tmem173	2.80417	1.15615e-21	1.90666	1.71024	1.22573	1.34821	5.77951	4.94606	4.75204	5.04836
15	102215995..102231944	Itgb7	2.80286	6.48346e-07	0.411461	0.434642	0.267059	0.173259	1.28121	0.764471	0.927212	1.25116
16	94721894..94753438	Gm41505	2.79828	0.00202147	0.231656	0.128081	0.359603	0.239964	0.964386	1.05496	0.407679	0.737835
11	16951375..16954772	Fbxo48	2.79803	0.00690323	0.0866003	0.0456006	0.0137174	0.0854343	0.16023	0.256088	0.149682	0.225164
2	38511643..38594606	Nek6	2.79786	1.42609e-16	0.659032	0.537953	0.394135	0.32252	1.5578	1.47805	1.73798	1.50404
3	89229057..89233381	Muc1	2.79548	0.00256437	0.0947952	0.0764335	0.105109	0.0511432	0.438482	0.206037	0.208531	0.226445
4	136895917..136898803	C1qa	2.79489	1.4945e-27	49.7703	53.9171	46.2346	36.8252	192.21	127.768	162.846	134.367
2	167298444..167349183	B4galt5	2.79302	8.94299e-23	2.78761	3.53203	2.39688	2.02198	10.7035	7.65638	8.47438	8.47937
11	5861947..5872088	Aebp1	2.79291	7.46045e-19	7.13806	8.84382	5.00553	4.06247	21.0083	19.8125	22.024	18.8326
12	111941991..111944484	5033406O09Rik	2.79121	0.00173673	0.383748	0.113158	0.10212	0.212005	0.994029	0.699032	0.523387	0.488902
19	28258851..28680077	Glis3	2.7902	3.02414e-08	0.128901	0.130369	0.0976076	0.103128	0.270491	0.32019	0.497957	0.437737
15	30172593..31029341	Ctnnd2	2.7889	4.39116e-05	0.0242524	0.0322809	0.0179274	0.0209352	0.0897451	0.0780926	0.0918819	0.0613057
4	11579665..11587591	Fsbp	2.78865	0.00685865	0.0127575	0.0352678	0.0565821	0.0220251	0.129824	0.079224	0.0912086	0.116095
9	50554827..50581840	Il18	2.78534	7.40322e-06	0.56622	0.372689	0.418548	0.418947	2.09527	1.25021	1.51248	1.05507
18	56707813..56753424	Lmnb1	2.78521	2.51836e-12	1.54854	1.90262	1.60255	0.834445	5.2962	5.05882	3.84005	4.96207
16	84972214..84979451	Gm10791	2.78271	0.0383612	0.1347	0.0620621	0.205363	0.0581378	0.186919	0.250945	0.351873	0.704828
1	173566283..173599274	Ifi213	2.78112	4.87844e-09	0.16663	0.172272	0.144202	0.164887	0.7106	0.36343	0.531949	0.551064
14	91638499..91647839	Gm48942	2.77896	6.89042e-09	1.45266	1.8558	1.61071	1.31097	4.48978	4.04578	7.48057	4.59676
X	8081453..8090498	Was	2.77653	1.39388e-13	0.747214	1.09737	0.750836	0.564383	3.02425	2.26209	2.67106	2.40116
10	24595442..24598683	Ccn2	2.77651	4.01172e-09	38.5645	43.1741	36.8671	36.6697	94.4813	103.413	225.541	89.6675
3	87250758..87263738	Fcrls	2.77599	5.98929e-16	5.09762	5.1803	3.47321	3.57787	18.3787	15.5519	10.9649	11.7815
11	100627543..100692455	Zfp385c	2.77513	0.000582553	0.107573	0.0991273	0.0198795	0.0541679	0.281966	0.170718	0.21692	0.269206
8	104170442..104219122	Bean1	2.77454	2.28371e-11	0.334157	0.491208	0.335225	0.212904	1.04517	1.1199	1.20763	1.10775
19	12545740..12589768	Fam111a	2.77266	1.97614e-25	2.56759	2.45915	1.98762	2.33856	9.10225	7.92351	7.03431	6.77045
15	82338942..82345743	Pheta2	2.76656	8.65241e-08	0.193105	0.301731	0.186186	0.101465	0.582535	0.632609	0.711068	0.618868
6	120891930..120916853	Bid	2.7661	1.69043e-10	0.297563	0.324712	0.382033	0.304179	1.16632	1.10223	0.801003	1.21141
5	139907943..139974722	Elfn1	2.7624	0.00018257	0.086621	0.0798202	0.0591047	0.0172553	0.228075	0.159995	0.19055	0.206161
10	78121433..78138097	Gm47922	2.76181	0.00146488	0.230934	0.159602	0.0960221	0.249183	0.427281	0.717048	0.793767	0.551652
8	94772009..94782427	Cx3cl1	2.75673	4.804e-15	1.96642	2.42473	1.28626	1.25172	5.81086	6.10864	4.6992	5.72244
1	152954993..153119261	Nmnat2	2.75664	0.000648472	0.0432777	0.11964	0.0533179	0.0622635	0.311397	0.23491	0.121648	0.245051
4	117128655..117133963	Plk3	2.75529	7.23911e-09	0.944562	0.718588	0.596733	0.682631	2.32682	3.26479	1.70336	2.26885
6	48840919..48847071	Tmem176a	2.75486	4.77873e-29	3.42923	3.82561	3.11467	3.12394	12.5412	9.57541	12.3588	9.69393
2	113327736..113716767	Fmn1	2.75037	7.38708e-13	0.0974949	0.136424	0.1061	0.107537	0.342403	0.315427	0.466671	0.345029
16	45959263..46010218	Plcxd2	2.74885	2.74517e-06	0.0856542	0.0968678	0.0302187	0.0672167	0.226914	0.183751	0.282635	0.23384
12	100876682..100908198	Gpr68	2.74821	2.86831e-05	0.0349474	0.082298	0.0731936	0.0770941	0.176021	0.270072	0.264801	0.173147
1	193221634..193264075	Hsd11b1	2.74811	2.00893e-08	1.3798	1.4884	1.72569	1.95313	4.91835	4.23417	8.65275	3.92163
6	38875404..39084585	Tbxas1	2.7403	9.29597e-15	0.391272	0.447874	0.27793	0.377335	1.38567	0.976979	1.40877	1.1127
11	75531694..75577575	Slc43a2	2.74012	1.34891e-20	1.41734	1.59176	0.960728	0.900879	4.32287	3.50003	4.3358	3.52176
1	131176410..131245258	Rassf5	2.73558	3.40541e-10	0.730263	0.596022	0.424136	0.324194	1.99456	1.34752	1.79768	1.5253
10	23102963..23350786	Eya4	2.73435	6.11375e-08	0.103297	0.0625514	0.0556315	0.0866203	0.256651	0.224821	0.311635	0.220232
3	14641727..14663002	Car13	2.73068	2.30603e-11	0.411116	0.701965	0.469251	0.594951	1.70029	1.95231	1.71566	1.73856
3	59216272..59262871	P2ry12	2.72975	1.32712e-10	0.775219	0.774722	0.508472	0.678609	2.90907	1.83523	2.40188	1.77855
19	20373428..20390944	Anxa1	2.72776	3.47479e-24	11.6027	10.8853	8.79904	11.4088	42.9706	30.4814	34.5673	30.9458
8	65617900..66471637	March1	2.72748	2.19243e-14	0.424021	0.623735	0.36232	0.429826	1.57267	1.25619	1.7714	1.36646
3	121459528..121532404	Slc44a3	2.72687	0.00597842	0.0329824	0.0253274	0.0182854	0.0189807	0.0915375	0.0546187	0.0786013	0.0900434
9	58287738..58313186	Loxl1	2.72459	2.21585e-12	13.4736	15.0263	7.40427	6.11373	36.5045	33.3425	30.7243	32.2871
9	57607085..57620774	Lman1l	2.72451	0.00651786	0.494932	0.0912148	0.164634	0.142412	0.488393	0.655684	0.871005	0.840737
4	145213463..145246870	Tnfrsf1b	2.72369	1.58365e-19	3.00703	3.14667	2.26854	1.82895	10.1777	6.90276	8.08044	7.67927
9	37227585..37255738	Slc37a2	2.72338	2.07644e-16	0.690469	0.697956	0.644951	0.603251	2.84927	1.92648	1.83189	1.92309
19	3053071..3197732	1700030N03Rik	2.72331	0.00256437	0.0261758	0.0385931	0.0406331	0.0225955	0.111392	0.0823592	0.143954	0.0809891
1	136131389..136177998	Kif21b	2.72204	7.57891e-06	0.180244	0.182912	0.156848	0.0492375	0.493907	0.374049	0.41407	0.514913
19	9872296..9899551	Incenp	2.72135	7.1773e-16	1.02744	0.858014	0.840177	0.66518	3.41586	2.58405	2.24605	2.64133
11	105967945..105989964	Ace	2.71944	2.23022e-15	8.77023	10.1408	5.98739	4.30273	24.3696	24.2188	23.6823	20.1822
13	55369732..55384687	Rgs14	2.71772	1.82583e-05	0.15083	0.0906445	0.247225	0.164165	0.539941	0.385521	0.584253	0.608708
5	66016549..66173118	Rbm47	2.71734	5.42751e-10	0.353159	0.228875	0.154912	0.207703	0.829348	0.68123	0.862255	0.671013
10	122565023..122569891	A130077B15Rik	2.70743	0.00245858	0.0982286	0.0603443	0.0847121	0.0376857	0.302909	0.216888	0.192075	0.178779
2	14388316..14494977	Slc39a12	2.7068	0.0355206	0.0741793	0.0598109	0.0205624	0	0.162983	0.0998078	0.101988	0.12657
15	101347444..101370162	Krt80	2.70423	2.80517e-08	0.587021	0.597029	0.371246	0.345326	1.37575	1.01531	2.17614	1.48784
11	100694884..100704271	Dhx58	2.70072	3.16077e-11	0.620203	0.743745	0.687679	0.440031	2.61728	1.59686	1.97174	1.76276
5	32135801..32157842	Fosl2	2.70064	3.24109e-21	2.42664	3.03266	2.28626	2.48888	9.12049	9.86792	7.43235	6.36872
15	55307750..55520803	Col14a1	2.69994	2.33583e-12	5.30763	7.18479	3.50292	2.76473	15.2769	16.0559	13.2846	14.1618
11	115381916..115396132	Cdr2l	2.69933	1.50318e-19	1.68295	1.31542	1.38287	0.979311	4.78891	3.80717	4.37979	4.08173
10	51526340..51531161	Gm46224	2.69905	0.0130629	0.0895288	0.0824997	0.0744519	0.0966037	0.331297	0.222389	0.246183	0.32589
8	122578242..122611463	Galns	2.69889	1.36547e-17	1.24832	1.47897	0.965403	1.19529	3.54215	3.7783	3.9691	4.37212
19	11470166..11484578	BE692007	2.69706	1.61517e-10	0.265457	0.40117	0.288451	0.343722	1.32121	0.918755	1.12703	0.831
2	174427493..174439039	Ctsz	2.69674	1.24739e-26	20.1786	21.8831	14.588	15.5369	66.782	48.1748	57.9054	57.0021
6	83030934..83033471	Dok1	2.69596	5.14193e-13	2.10916	1.82695	1.26286	1.01957	5.12518	4.21459	5.16558	5.15668
5	136218147..136246556	Sh2b2	2.69178	1.20876e-05	0.205688	0.165846	0.256574	0.106532	0.813467	0.383195	0.537313	0.594292
10	80056992..80105571	Sbno2	2.69033	1.53963e-27	1.59813	1.66152	1.32037	1.14439	4.48817	3.81723	4.79684	5.05472
4	47091909..47123070	Galnt12	2.68735	4.68937e-05	0.230846	0.145546	0.134716	0.125855	0.696876	0.372219	0.467726	0.497541
17	31057675..31117988	Abcg1	2.68668	7.66568e-16	0.723726	0.754655	0.599737	0.434026	2.27287	2.02796	1.59625	2.02086
4	55410443..55418842	Gm12505	2.6852	0.00544611	0.0734443	0.676781	0.244305	0.380392	1.18903	1.15542	1.41368	0.735189
15	103503034..103530052	Pde1b	2.67699	7.56141e-12	0.417289	0.436747	0.25705	0.453601	1.18195	1.14318	1.42793	1.2658
4	132564067..132582683	Ptafr	2.67535	1.25894e-13	1.49809	1.1903	1.06783	0.745557	3.97386	2.83523	3.95965	3.39429
7	98489283..98502181	Lrrc32	2.67511	3.23122e-22	3.32066	3.0982	2.39984	1.9451	8.87586	8.91132	9.0332	7.015
1	144752683..144775435	Rgs18	2.67455	4.70174e-06	0.479052	0.315314	0.242821	0.224486	1.36752	0.88397	0.752731	0.971531
17	57105325..57107757	Tnfsf9	2.67373	3.77948e-05	0.258592	0.258147	0.262833	0.260426	1.15627	0.767241	0.711068	0.686358
X	101264378..101268255	Il2rg	2.67317	1.49219e-15	2.74842	2.72581	1.83363	1.55821	7.57395	7.46348	5.82825	6.89923
13	97559971..97583996	Gm5086	2.67143	0.00438177	0.128877	0.0593791	0.071449	0.0889991	0.405367	0.298786	0.170102	0.234559
11	48887422..48902214	Gm5431	2.67093	5.56418e-12	0.309514	0.391339	0.351169	0.236111	1.11205	1.01319	1.10048	0.838436
12	80518277..80630972	Galnt16	2.66975	2.1298e-12	0.573454	0.760813	0.375378	0.357843	1.73854	1.50168	1.68705	1.54355
6	117716342..117718868	Gm7292	2.66901	0.00283209	0.066004	0.0608219	0.04879	0.0759679	0.264599	0.200387	0.145196	0.200215
10	117277331..117282321	Lyz2	2.66727	1.63281e-20	132.023	138.105	114.579	128.461	545.02	309.333	417.956	359.774
7	143607659..143628722	Tnfrsf26	2.66593	3.67833e-05	0.146854	0.222888	0.181988	0.0671123	0.535437	0.450617	0.598596	0.353752
7	48866429..48881596	E2f8	2.66592	0.000316	0.224718	0.169425	0.0622918	0.119034	0.510276	0.452479	0.258404	0.580957
4	136889804..136893065	C1qc	2.66523	3.93859e-23	27.6259	28.004	24.8692	22.3684	107.982	66.024	81.6888	69.7343
5	134702593..134747323	Eln	2.66449	9.98222e-09	13.6522	10.4293	5.56856	4.83009	28.6354	26.9965	30.2927	20.6801
5	113818536..113832644	Selplg	2.6613	3.44037e-12	1.13225	1.36116	0.822526	0.718992	4.00925	2.6347	3.35677	2.64104
5	52533517..52566462	Lgi2	2.66027	1.46492e-16	0.596173	0.474809	0.472168	0.400675	1.73731	1.65013	1.31147	1.40282
2	91982328..92024502	Creb3l1	2.65955	2.04118e-07	2.47764	3.26722	1.42096	1.06015	6.6787	6.15443	5.28589	7.19167
9	51054640..51077094	Layn	2.65792	1.48552e-17	1.70785	1.88213	1.34347	1.16545	5.38039	4.73912	5.03887	3.96942
11	6506548..6520965	Myo1g	2.64607	6.69222e-20	0.499473	0.44553	0.385455	0.379417	1.52668	1.21753	1.3185	1.30177
15	77403789..77411135	Apol9a	2.6447	0.0273276	0.060706	0.0946674	0.124266	0.0282168	0.39312	0.0811963	0.287628	0.199726
3	135307700..135345387	Slc9b2	2.64153	9.3287e-05	0.0606848	0.0652403	0.0392508	0.0305575	0.163743	0.15074	0.172431	0.128856
11	114675431..114720977	Ttyh2	2.63877	1.35005e-09	1.07804	1.69907	0.931535	0.635368	3.64536	2.91178	3.18107	3.63998
12	8771323..8793715	Sdc1	2.63711	1.57267e-29	2.40839	2.21258	2.04732	1.79548	6.69087	5.99451	6.99979	6.72112
1	39551296..39577405	Rnf149	2.63678	3.09879e-26	2.96794	2.66271	2.498	2.24068	9.30631	7.15334	8.2096	7.72821
11	102430315..102437048	Grn	2.63674	7.2573e-21	19.7007	21.1403	15.0833	11.266	60.3838	44.007	51.4175	51.825
5	66676091..66687234	Uchl1	2.63424	1.16947e-18	3.38967	3.20202	2.73857	1.94088	8.28868	8.25066	9.10533	9.22293
12	80167547..80260371	Actn1	2.63369	1.18779e-21	6.99363	7.42604	4.71288	4.01602	18.2989	17.8838	17.6062	17.5201
9	58524298..58555437	Cd276	2.63197	2.29666e-07	1.13991	1.12745	0.55613	0.485438	2.74886	2.42883	1.97264	2.9737
9	41011098..41161697	Ubash3b	2.6296	3.30883e-20	0.466726	0.437076	0.382869	0.340653	1.21459	1.16249	1.34808	1.33634
15	83353847..83367282	1700001L05Rik	2.62942	0.000335456	0.0864161	0.0377201	0.0907748	0.0588916	0.164097	0.278677	0.245128	0.161419
5	129096750..129204599	Adgrd1	2.6245	3.01514e-12	1.01226	1.2591	0.559342	0.706539	2.76919	2.79659	3.0462	2.2862
9	121898355..121911074	Ackr2	2.62129	4.77694e-10	0.728971	0.786425	0.374569	0.452762	1.62016	1.74451	2.07294	1.80405
11	61126755..61149372	Tnfrsf13b	2.61932	5.05569e-05	0.323468	0.424527	0.163028	0.236918	1.07003	0.608707	1.22907	0.677922
16	32142785..32165594	Nrros	2.61873	2.29495e-14	1.40424	1.98085	1.15854	1.05131	5.30716	3.92896	4.20904	3.80336
14	54970684..54994626	Myh7	2.61204	0.000875586	17.913	22.0484	25.1457	17.1172	33.2446	31.3842	141.517	50.0864
1	93308770..93343482	Pask	2.61198	3.88695e-08	0.0736389	0.0848217	0.0578358	0.0450263	0.193019	0.205783	0.215989	0.192661
2	125627447..125724148	Shc4	2.61012	3.51236e-07	0.0470993	0.0961032	0.0857959	0.07841	0.276995	0.206133	0.251623	0.226551
1	17601901..17630939	Pi15	2.60995	1.69815e-06	1.27288	1.23215	0.396252	0.648176	2.26969	2.9424	3.02535	2.53958
17	47611589..47683861	Gm20517	2.60898	0.000565693	0.0984403	0.201143	0.0759306	0.081281	0.296963	0.237437	0.329533	0.537492
9	44043384..44048579	Thy1	2.60894	5.46414e-20	3.36926	2.96788	2.44938	1.87484	9.02455	7.70059	7.4934	8.43803
1	135132700..135145317	Ptpn7	2.60854	4.6025e-05	0.369009	0.222494	0.0959749	0.161234	0.792328	0.509231	0.68648	0.617712
1	34459762..34475733	Ptpn18	2.60731	3.97695e-12	0.368251	0.39458	0.341846	0.425074	1.39835	0.89346	1.29519	1.19628
19	41600257..41743665	Slit1	2.60721	0.00518297	0.0798138	0.0346106	0.0312344	0.0364748	0.121614	0.0777478	0.170411	0.196533
1	152800194..152836991	Ncf2	2.60573	1.63852e-20	0.786941	0.876231	0.712589	0.744403	2.94844	2.00362	2.46685	2.2558
15	103344286..103366763	Itga5	2.59889	8.53006e-27	8.94878	9.54439	7.55425	6.14381	23.1885	22.0934	29.0512	24.169
1	40225080..40317257	Il1r1	2.59629	1.64223e-27	2.59944	2.87039	1.98609	2.05532	7.29112	6.52932	7.92869	7.4186
9	94669909..95230445	Slc9a9	2.59557	9.75337e-15	0.822359	0.915668	0.607886	0.815513	2.93895	2.07921	2.65971	2.11144
10	88322804..88379080	Dram1	2.59295	1.00409e-23	1.69805	1.65727	1.36654	1.50519	5.1265	4.38423	4.96043	4.72713
10	24637914..24712159	Enpp1	2.59174	2.47414e-24	0.707366	0.706773	0.56195	0.486618	2.02587	1.86481	1.74685	1.88428
9	65552698..65580040	Plekho2	2.59086	3.52554e-18	2.82146	3.19567	1.95596	1.62225	7.06092	7.26576	7.4855	7.25578
9	39587396..39604403	AW551984	2.58935	0.00640239	0.123408	0.0884477	0.0202717	0.0710185	0.122623	0.2195	0.341855	0.249561
2	29869164..29882840	Cercam	2.58854	3.69237e-12	1.21614	1.37811	0.984007	0.63839	3.65648	3.16376	2.78374	3.16308
7	101858331..101870788	Folr1	2.58852	0.044869	0.072613	0.033456	0.0805131	0.062681	0.123155	0.190391	0.10649	0.341407
X	106574346..106603679	Cysltr1	2.58793	8.45559e-14	0.664963	0.6277	0.395629	0.578676	1.8655	1.69205	1.93255	1.50051
11	107732357..107794557	Cacng4	2.57881	0.0450612	0.0155517	0.0358268	0.0258655	0.0268491	0.10071	0.0708222	0.102632	0.0566091
8	121881150..121907694	Slc7a5	2.57494	7.02828e-08	1.40943	1.17442	0.681633	0.537136	2.69792	2.93612	2.53975	3.19967
19	3935186..3949340	Unc93b1	2.57375	1.06578e-16	6.65848	6.21177	4.59652	3.72098	20.3207	13.1831	15.7671	14.8144
17	55952640..55957022	Ebi3	2.56992	0.000527119	0.385424	0.443954	0.320517	0.249529	1.24796	0.658205	1.58974	0.811088
5	122206804..122242297	Hvcn1	2.56901	1.30926e-10	0.413508	0.452938	0.415242	0.2896	1.45799	1.23387	0.995455	1.065
16	38396117..38433145	Pla1a	2.56767	7.56093e-28	5.61785	5.69956	4.23453	4.3	15.6939	15.0317	15.4325	14.0904
7	141262706..141266481	Irf7	2.56499	6.34688e-12	2.96686	2.73393	2.96313	1.70313	10.4271	5.58363	7.46584	7.88527
10	62947026..62974185	Dna2	2.56302	2.73367e-08	0.156066	0.135097	0.162558	0.126555	0.53814	0.387667	0.358921	0.473408
3	96243550..96246380	Gm20633	2.56301	0.00296983	0.137471	0.135727	0.119765	0.0762866	0.218017	0.227652	0.507619	0.473596
2	129218969..129235604	A730036I17Rik	2.56017	0.0211616	0.0384597	0.0496162	0.042644	0.0132797	0.113855	0.152854	0.101525	0.062998
4	134127406..134128789	Sh3bgrl3	2.55945	1.58701e-22	15.3722	15.7878	18.0959	14.468	55.2241	40.2311	48.0426	50.5636
3	103859795..103912247	Ptpn22	2.55861	4.61196e-06	0.102578	0.162582	0.0636935	0.0814637	0.242935	0.302366	0.37007	0.332317
X	7153810..7319358	Clcn5	2.5584	7.14933e-18	0.378676	0.471971	0.298757	0.287068	1.15201	1.07529	1.02792	1.07798
9	59518685..59539847	Tmem202	2.55489	0.000441938	0.261021	0.165362	0.0723547	0.197153	0.482948	0.432248	0.681857	0.564139
1	128331590..128359664	Mcm6	2.55462	1.95924e-21	1.72774	1.77875	1.4599	1.3577	5.01001	4.92803	3.9383	5.18847
17	29360914..29379661	Fgd2	2.55456	1.01453e-11	0.721643	0.534262	0.485565	0.441912	1.97998	1.29718	1.59426	1.72315
14	14346275..14356011	Il3ra	2.55143	1.12247e-13	1.0681	1.13965	0.737594	0.735986	3.35439	2.50575	2.55572	2.67722
12	99693045..99884439	Efcab11	2.54783	0.00446102	0.0418891	0.0434254	0.0232233	0.0451994	0.169541	0.0650327	0.115185	0.128654
14	19751265..19811787	Nid2	2.54539	1.96079e-11	4.59909	4.38653	2.85951	1.89689	9.68238	11.0593	8.97658	10.8836
7	88278085..88310888	Ctsc	2.54502	7.01669e-26	7.53838	7.50666	6.16144	5.04056	23.4809	17.251	19.7627	18.2716
9	44107245..44109187	C1qtnf5	2.54482	1.35994e-08	2.8341	2.88565	1.86219	1.17792	7.88179	5.66377	5.90737	6.5432
10	84526305..84534062	Ckap4	2.5437	4.04553e-13	11.3391	10.1834	6.23646	5.25916	24.8844	26.4374	21.0636	25.3791
4	141010418..141015984	Mfap2	2.54355	2.83088e-06	3.48918	2.68642	1.37444	1.288	5.67005	6.29125	6.48886	7.66645
9	81628291..81633828	Htr1b	2.53995	0.0433522	0.0235383	0.0216902	0.00652479	0.0203187	0.0707706	0.0389792	0.0711971	0.0481953
19	43689672..43733697	Entpd7	2.53794	6.00385e-14	0.192293	0.254361	0.22353	0.174023	0.71157	0.624031	0.573107	0.623751
6	142821545..142964452	St8sia1	2.53686	0.00288881	0.0208319	0.049362	0.0593958	0.0513786	0.0715813	0.155239	0.163665	0.159783
X	134588149..134601125	Gla	2.53583	6.18299e-12	0.876957	1.10624	0.679713	0.727608	3.24514	2.12901	2.45357	2.36314
1	164151838..164220277	F5	2.53566	0.0235134	0.0374141	0.151697	0.0290393	0.0258373	0.159217	0.1456	0.255142	0.163427
6	91212455..91272540	Fbln2	2.53437	8.80049e-18	19.9609	21.8763	13.6599	10.691	48.7734	49.2251	49.1135	48.5571
2	129592835..129632228	Sirpa	2.53301	2.78759e-23	6.1756	7.60504	5.06501	4.41228	18.8361	15.6495	16.53	18.1989
X	96239926..96243636	F630028O10Rik	2.53139	2.74539e-06	0.430268	0.520875	0.505143	0.284024	1.20975	0.831275	1.77238	1.38962
4	107802261..107876840	Lrp8	2.53122	9.37543e-05	0.375444	0.136438	0.172966	0.130093	0.498978	0.639246	0.535093	0.733845
11	35121224..35708507	Slit3	2.52811	1.2212e-10	2.77666	3.31866	1.93057	1.27358	6.84147	6.68475	8.06857	5.76661
3	61361638..61368430	Rap2b	2.52743	8.44099e-15	0.973957	0.754193	0.930183	0.621723	2.87721	1.97203	2.54312	2.41316
9	5308828..5336783	Casp4	2.5272	8.08917e-10	0.764276	0.752604	0.531719	0.924928	2.53704	1.95429	2.59607	1.95695
2	164940780..164955850	Mmp9	2.52674	0.000411802	0.408458	0.846875	0.287415	0.271222	1.26441	0.858512	1.52923	1.6941
9	107681500..107710475	Sema3f	2.52414	3.30883e-20	2.84031	3.23837	2.69265	1.97161	6.99212	9.28307	7.69546	7.86612
19	15904678..15947337	Psat1	2.52405	8.83046e-18	0.633867	0.704534	0.695585	0.581012	2.19447	1.7639	1.97658	1.89699
2	157145893..157204534	Rbl1	2.52039	1.50169e-08	0.449937	0.547116	0.2263	0.284289	1.13716	1.18293	1.02039	1.1186
10	87858265..87937042	Igf1	2.52019	1.24688e-25	2.33808	2.14158	1.59655	1.70572	6.35394	5.98903	5.47983	5.33581
4	156199424..156200818	Isg15	2.5193	1.15213e-11	6.17749	6.03132	5.91184	3.87243	21.839	13.3354	14.924	15.2586
5	96997689..97091867	Bmp2k	2.51916	2.26037e-19	0.950663	1.21737	0.770577	0.693291	2.89922	2.63558	2.63934	2.58938
14	63372836..63417037	Blk	2.51798	0.000176293	0.092731	0.142417	0.171366	0.142306	0.285956	0.486279	0.430647	0.440685
11	83065112..83070678	Slfn2	2.5172	2.71797e-15	5.94731	6.01918	5.96457	5.68183	21.1423	12.712	21.2414	15.8563
2	151572622..151590005	Sdcbp2	2.51433	5.18904e-05	0.715334	0.714103	0.682999	0.994846	1.89339	1.71107	3.67173	2.18796
18	36725067..36726798	Cd14	2.51388	6.76732e-12	3.45076	3.54958	2.42029	2.82636	12.5764	8.35903	8.17359	7.41973
13	55523231..55529296	Dok3	2.51315	3.01514e-12	1.05135	0.958392	0.96518	0.722136	2.74007	2.12481	3.19561	2.93196
7	100501716..100514960	Dnajb13	2.51289	0.00752467	0.0915769	0.131269	0.045129	0.131752	0.207091	0.261176	0.257411	0.490758
13	100144063..100202092	Naip2	2.51124	8.2675e-13	0.550696	0.486316	0.572447	0.38624	1.69288	1.32518	1.6594	1.25285
11	70432635..70440828	Arrb2	2.50833	1.12994e-21	3.14628	3.14237	2.68686	2.39542	10.0066	7.06293	8.7805	7.93149
15	77729039..77736382	Apol9b	2.50621	0.0269923	0.213719	0.0844025	0.372382	0.158131	1.10155	0.543515	0.436559	0.388974
12	85686669..85709087	Batf	2.50521	5.96474e-05	0.553601	0.619452	0.504219	0.529081	2.46927	0.965872	1.52227	1.65529
15	10568969..10714624	Rai14	2.50366	2.3333e-21	1.25163	1.12914	0.89242	1.17685	3.2944	3.13896	3.44711	3.38412
15	99055174..99058978	Prph	2.50333	0.0368641	0.152969	0.128145	0.185031	0.132046	0.463137	0.161201	0.87185	0.316373
6	17463800..17573980	Met	2.50324	1.14058e-06	0.206345	0.286885	0.120418	0.165622	0.505699	0.569511	0.768479	0.467795
1	79702262..79776143	Wdfy1	2.50299	1.7385e-06	1.32395	0.963369	1.25896	0.946836	3.78937	3.8705	4.18015	1.54013
7	43690418..43695536	Klk14	2.50042	0.0246209	0.087486	0.0806173	0.242511	0.151039	0.242804	0.39841	0.625471	0.417971
12	103450898..103457223	Ifi27l2b	2.50036	0.0101485	0.101734	0.234365	0.394806	0.175637	0.494104	0.484351	0.755306	0.948934
16	55811375..55838899	Nfkbiz	2.49972	1.61692e-12	0.875287	1.04139	0.872236	0.860771	2.66497	3.50442	2.49214	2.14759
5	77349240..77408041	Igfbp7	2.49965	4.1325e-24	134.832	123.631	104.477	79.1741	365.377	318.053	298.223	316.623
2	166447451..166459232	5031425F14Rik	2.49838	0.0146207	0.0795005	0.0976784	0.132225	0.0228755	0.306446	0.175537	0.204034	0.277329
4	155781591..155785874	Tmem88b	2.4937	0.00143149	0.272301	0.280442	0.257525	0.477024	0.622364	0.855437	1.64728	0.787121
3	90603771..90606045	S100a4	2.4934	1.60384e-10	13.2329	13.5538	6.80853	11.8749	41.7901	30.1904	33.7173	29.0225
5	142960343..142973185	Fscn1	2.49088	5.67276e-09	8.19563	7.83283	4.30828	3.32221	18.4424	19.1581	13.3287	17.3771
10	60399726..60403559	Gm17455	2.48825	0.0187053	0.115828	0.266835	0.160537	0.0999849	0.53577	0.335668	0.700698	0.368917
3	129914960..129970206	Mcub	2.48783	8.98059e-14	1.47641	1.43824	1.66042	1.32909	4.72193	3.89442	4.80214	4.03066
5	114896936..114912234	Oasl2	2.4835	2.95998e-14	1.67909	1.62362	1.65866	0.937417	5.29348	3.74111	3.93832	4.25059
15	9505788..9530176	Il7r	2.48311	8.06021e-05	0.143077	0.208753	0.105762	0.231576	0.628723	0.385019	0.655713	0.412307
12	32173473..32208659	Pik3cg	2.48243	6.3032e-13	0.603745	0.434739	0.369467	0.32466	1.29409	1.37677	1.22289	1.16188
3	84442198..84480429	Fhdc1	2.48199	0.0110701	0.066504	0.0735392	0.0884874	0.022963	0.274806	0.223932	0.12679	0.100866
1	172475358..172478575	Slamf9	2.48062	1.24284e-16	2.11719	1.93145	1.87803	1.57173	5.75841	5.48697	5.03001	5.68368
17	56162477..56173955	Tnfaip8l1	2.47945	1.97234e-06	0.222176	0.233395	0.251275	0.214801	0.702941	0.783675	0.400771	0.812777
1	131688695..131715439	Rab7b	2.47937	1.91313e-16	1.59915	1.64533	1.30652	1.4842	5.38922	3.72337	4.96594	3.753
16	17331371..17343575	Serpind1	2.47758	0.00453094	0.114189	0.0467661	0.0844083	0.153331	0.281701	0.252128	0.376791	0.300195
6	131219223..131247362	Klra2	2.47644	0.000170322	0.39545	0.175453	0.194877	0.12643	0.704574	0.630609	0.596053	0.653089
X	142304752..142306294	Kcne1l	2.47636	0.0335369	0.108096	0.132812	0.0399522	0.186621	0.616674	0.313261	0.237791	0.262317
5	88764996..88783281	Dck	2.4752	2.26455e-07	0.757277	0.860421	0.668472	0.482339	2.78867	2.14284	1.36666	1.75294
4	41520694..41525823	Gm12404	2.47127	0.024973	0.100417	0.0308442	0.0927848	0.173363	0.278691	0.332579	0.386571	0.213221
14	69767472..69784411	Tnfrsf10b	2.47006	3.04047e-09	0.438578	0.540425	0.305347	0.427013	1.23607	1.52435	0.987225	1.25767
15	59315077..59331192	Sqle	2.46372	1.84757e-06	0.310768	0.166279	0.138943	0.142784	0.649184	0.51878	0.49067	0.542799
13	36867178..37050244	F13a1	2.46357	5.00795e-21	11.942	14.4141	9.15682	11.1632	37.8179	31.3511	38.3844	28.6982
8	46617291..46639689	Casp3	2.46344	7.38185e-14	1.05994	0.984356	0.89981	1.158	3.20217	3.1197	2.62314	3.11976
19	6844623..6858211	Ccdc88b	2.46136	1.88472e-09	0.629779	0.595606	0.336898	0.352888	1.64564	1.2579	1.21526	1.42272
8	4134098..4137707	Cd209g	2.45658	0.0109188	0.107807	0.0354794	0.119536	0.0531776	0.256457	0.184903	0.338791	0.140151
10	34151393..34207715	Dse	2.45568	3.66293e-15	2.6459	2.26327	1.40499	1.78286	6.48604	5.23665	6.26254	5.49122
17	29090976..29100727	Cdkn1a	2.45296	1.70076e-10	9.81912	11.997	5.06634	7.90874	31.1093	23.7104	25.3609	20.3203
14	44544055..44637201	AC160336.1	2.45205	1.96454e-13	0.362305	0.435887	0.359697	0.436405	1.01159	1.02722	1.63963	0.994539
7	140967221..140969825	Ifitm1	2.45123	2.58533e-05	1.47379	1.28783	2.14128	1.40381	3.90221	3.11385	6.76359	4.69408
13	73818534..73847631	Nkd2	2.45083	2.89926e-11	0.449295	0.636954	0.49179	0.422646	1.58799	1.54052	1.13408	1.52538
2	131950861..131956130	Prnd	2.44933	0.000284528	1.28994	0.989225	0.537556	0.530596	2.33863	2.34402	1.3712	3.45857
1	160085029..160153580	Tnn	2.44926	0.0258106	0.0191155	0.0176147	0.0158964	0.0412521	0.053052	0.0751809	0.0735882	0.0826279
1	150100031..150108227	Ptgs2	2.44533	4.09453e-07	1.13501	0.934039	0.504745	0.670641	2.74576	2.80931	2.0829	1.69016
10	81252935..81263365	Matk	2.44282	0.000116539	0.145226	0.11152	0.147607	0.0522342	0.296691	0.260535	0.352748	0.390966
8	4102787..4105835	Cd209f	2.4424	0.000112246	0.461447	0.83755	0.496146	0.941508	1.77225	1.88723	2.8761	1.56517
11	83002158..83020810	Slfn8	2.44209	2.68308e-14	0.930926	1.05195	0.919193	0.915041	3.42599	2.23364	2.72052	2.72079
8	111311797..111338177	Mlkl	2.44092	1.30829e-13	1.61747	1.77967	1.12425	1.09406	4.63419	3.63798	3.86348	4.03129
12	104146382..104153870	Serpina3c	2.44065	0.00228775	0.263792	0.162054	0.125354	0.260241	0.708872	0.478442	0.87044	0.354366
15	39870589..39943994	Lrp12	2.43938	7.41811e-14	0.860378	1.03849	0.604638	0.596248	2.25892	2.28266	2.23255	2.12832
9	69453620..69491795	Anxa2	2.43891	2.9114e-31	23.7157	23.9615	20.7277	22.3499	73.4012	62.173	64.7905	62.7853
11	70453983..70459984	Cxcl16	2.43788	1.28969e-21	4.27884	4.29904	3.56083	3.3838	13.5182	9.52384	10.6373	11.1371
6	129610323..129623864	Klrk1	2.43709	0.00400251	0.0270905	0.0606257	0.0171645	0.0400886	0.125309	0.0769057	0.0893908	0.137351
5	136919146..136937112	4933404O12Rik	2.43617	6.21064e-05	0.105387	0.0863223	0.0908853	0.0909719	0.352065	0.252084	0.193192	0.282382
14	34085981..34100571	Anxa8	2.43569	5.4994e-07	0.813259	1.1173	0.737787	0.702021	3.02311	1.71405	3.04133	1.99148
4	141858142..141874920	Efhd2	2.43392	5.30099e-28	14.8275	12.9426	11.7156	10.3202	36.4531	32.3169	39.4238	35.0506
4	138338424..138367992	Cda	2.43041	0.000423224	0.483455	0.717747	0.625396	0.185479	1.26721	1.35657	1.2703	1.78425
X	36743659..36777202	Slc25a43	2.43022	0.0362386	0.124938	0.0431733	0.0865817	0.0674055	0.346746	0.232758	0.223307	0.127907
5	23698296..23712667	AI506816	2.42926	2.73091e-19	3.81076	3.9977	3.14493	2.64662	10.6565	11.0692	8.13037	9.00284
11	105292643..105351139	Mrc2	2.42757	1.49871e-15	4.84832	4.85149	3.48688	2.50606	12.4963	11.6293	9.75827	10.6359
16	10782240..10785536	Socs1	2.425	0.00010395	0.210306	0.352354	0.148392	0.115526	0.663264	0.498654	0.704466	0.504552
5	109554709..109558993	Crlf2	2.4232	8.06773e-15	2.9937	3.49545	3.25756	2.13479	9.68471	8.43708	7.52638	8.24062
4	62965573..63139708	Zfp618	2.42208	6.18256e-05	0.109982	0.0602604	0.0494382	0.0461863	0.200742	0.14275	0.232131	0.186645
5	142903115..142906754	Actb	2.42129	1.8424e-18	147.025	154.959	99.9708	90.4231	366.248	358.103	299.516	371.195
7	30240138..30280419	Wdr62	2.41915	1.42967e-07	0.203299	0.21856	0.123443	0.158778	0.443319	0.609197	0.447219	0.51537
11	62248984..62266453	Adora2b	2.41894	0.000490719	0.241073	0.430407	0.267301	0.468222	1.56114	0.835856	0.911477	0.822673
6	108828641..108859356	Edem1	2.41851	3.06706e-20	2.30471	2.12773	1.81031	1.65851	7.02205	5.08997	5.34948	5.14333
5	149411749..149431723	Medag	2.41449	8.41946e-27	6.21887	6.16445	4.76839	4.90118	17.019	14.9938	16.9497	14.0618
6	112619850..112696686	Rad18	2.41408	1.95207e-09	0.230217	0.313793	0.218038	0.227709	0.785352	0.563914	0.685795	0.80745
9	14353990..14381507	Endod1	2.41384	1.04637e-22	2.36992	2.22246	1.85138	1.62214	5.68597	5.97605	5.37794	5.89269
5	33198184..33218455	Spon2	2.41336	7.02067e-06	2.32049	2.28607	1.01454	1.09111	6.11727	4.74091	3.28896	4.71264
2	172393794..172433757	Cass4	2.41192	1.01583e-05	0.17179	0.134317	0.0808096	0.0674055	0.293771	0.340517	0.320646	0.331611
12	5077472..5375682	Klhl29	2.41135	3.567e-06	0.122392	0.116421	0.109441	0.0954266	0.350636	0.405359	0.273581	0.233535
4	141890438..142015082	Fhad1	2.40912	0.00054114	0.067901	0.037542	0.0853269	0.0429832	0.138196	0.157421	0.174264	0.189492
9	119052778..119071525	Vill	2.40877	5.85755e-07	0.1261	0.214969	0.139819	0.119737	0.443295	0.428082	0.402223	0.441797
10	6885796..7052478	Ipcef1	2.40755	0.0253332	0.0463157	0.0341435	0	0.0346499	0.0999771	0.0613588	0.088301	0.0871057
4	135963727..135968178	Gale	2.40607	8.52784e-05	0.328423	0.497191	0.208088	0.303752	1.21532	1.03917	0.619259	0.939305
1	191537356..191575544	Dtl	2.40474	5.1837e-08	0.0811108	0.0710054	0.0809418	0.0455107	0.223234	0.186367	0.176198	0.199292
12	111484609..111485823	Gm266	2.40414	0.003523	0.137277	0.231916	0.101475	0.158001	0.444491	0.435717	0.452977	0.499697
6	18845910..18848207	Gm20186	2.40159	5.80609e-08	1.42965	1.3174	0.851305	1.14268	3.28197	2.87167	4.39711	3.05975
3	55242364..55539068	Dclk1	2.39979	2.52263e-08	0.477972	0.393554	0.229722	0.288659	1.12982	1.01573	0.705629	1.06507
7	45457944..45459884	Ftl1	2.39585	8.83621e-17	150.217	148.574	184.065	140.11	533.589	329.335	468.519	449.554
18	38586247..38601415	Spry4	2.39518	5.25421e-06	2.97572	3.96498	1.83448	1.97825	5.42463	11.574	5.59433	7.32049
4	57434247..57712016	Palm2	2.39109	0.00725638	0.207568	0.198355	0.093765	0.106179	0.398272	0.362827	0.744104	0.216873
14	99046222..99074540	Bora	2.38683	2.84694e-06	0.134867	0.17896	0.167484	0.121076	0.44417	0.500277	0.308548	0.43692
17	56040439..56072289	Chaf1a	2.38649	1.57025e-10	0.348504	0.326928	0.344645	0.216818	0.792944	0.808488	0.804629	1.06
11	73090583..73147446	Itgae	2.38636	0.00865541	0.0970921	0.0726937	0.0807416	0.0261912	0.280692	0.211029	0.113467	0.160144
8	64014931..64206271	Tll1	2.38412	1.66493e-05	0.107497	0.12217	0.111246	0.0494898	0.241987	0.320425	0.303473	0.221734
10	76708792..76726168	Col6a1	2.38205	5.85593e-08	32.362	34.9853	16.0308	13.7678	75.9296	70.8174	58.0314	63.1794
14	69029238..69041804	Stc1	2.38186	5.51062e-11	1.19222	1.14134	0.903322	1.08633	2.29167	3.61409	3.08892	3.2066
14	26203369..26207041	Tmem254b	2.37936	2.19705e-07	0.862666	1.6584	1.006	1.01429	3.48122	2.77093	3.99172	2.61228
7	29303951..29318243	Dpf1	2.37888	0.037062	0.0620506	0.0476491	0.0114669	0.0223181	0.0908896	0.0941925	0.0568748	0.15999
7	135537481..135686293	Ptpre	2.37836	3.97395e-08	0.536844	0.612718	0.26892	0.36932	1.37396	1.11239	1.07305	1.43337
12	103442167..103443680	Ifi27l2a	2.37706	1.89003e-14	41.7881	47.1381	46.2014	43.5874	171.243	95.7974	125.474	114.848
11	102453297..102470122	Itga2b	2.37667	0.000912348	0.214071	0.558915	0.276922	0.294785	1.20239	0.51487	1.23896	0.844167
17	46564471..46629504	Ptk7	2.37657	3.87683e-08	1.07395	1.37501	0.755693	0.508096	2.75607	2.45392	2.5726	2.49025
3	69574158..69598960	B3galnt1	2.37627	1.33057e-08	0.904691	0.82103	1.03352	1.14776	3.24632	2.29264	3.06061	2.56964
3	93520488..93526287	S100a11	2.37275	7.02169e-27	57.719	57.7491	47.1696	43.5785	158.429	132.338	135.587	151.486
16	38455561..38496335	Cd80	2.37228	1.24685e-05	0.322804	0.581085	0.208095	0.421216	1.27092	0.963454	1.03213	1.07938
15	4988762..5063740	C7	2.3721	3.75824e-06	1.46473	2.42186	1.32461	0.81602	3.89214	4.12865	5.25595	3.39376
4	132492032..132510501	Sesn2	2.37158	5.02647e-07	0.815961	0.921444	0.549937	0.345272	2.09436	1.63604	1.83895	1.71802
7	122288751..122634402	Prkcb	2.37154	4.78118e-06	0.421467	0.385029	0.197403	0.156819	0.853759	0.830317	0.747314	0.770389
1	40324610..40367562	Il1rl2	2.37077	3.43294e-09	0.391761	0.477576	0.226241	0.369879	1.01932	0.962993	1.176	0.976682
2	68861441..69114282	Cers6	2.37059	3.54171e-15	0.595127	0.718695	0.458439	0.470464	1.77628	1.37196	1.59856	1.53921
11	109473374..109573330	Arsg	2.36839	3.40037e-07	0.37008	0.367257	0.228845	0.251882	0.822995	0.630528	0.98632	0.984427
2	160363703..160367065	Mafb	2.36824	2.21994e-15	4.87696	5.64424	3.68447	3.86025	16.0205	10.6907	13.2559	10.6289
3	87778244..87795162	Ntrk1	2.36757	0.0174479	0.171862	0.0989805	0.05955	0.0370887	0.29811	0.293496	0.283548	0.146622
2	126593667..126619299	Hdc	2.36669	8.98945e-09	0.482964	0.497167	0.250869	0.323006	1.1351	0.882645	1.22514	1.1047
9	20770050..20815067	Col5a3	2.36504	6.89441e-06	7.52022	7.38124	2.34036	3.46783	15.3229	14.1098	13.0135	14.2963
16	10480059..10528418	Ciita	2.36483	9.99197e-07	0.206996	0.14776	0.193958	0.11325	0.620336	0.432101	0.378391	0.411228
10	88674772..88685015	Spic	2.36189	0.00511409	0.123035	0.0600222	0.0802476	0.0562269	0.267815	0.125843	0.222891	0.276616
4	89306299..89311039	Cdkn2b	2.36144	0.00229403	0.299986	0.423864	0.221749	0.155372	1.16559	0.59613	0.637915	0.673378
15	76626002..76639958	Tonsl	2.35987	0.00072722	0.106573	0.0982056	0.167922	0.0968377	0.425503	0.325102	0.191254	0.362409
11	101877510..101894374	Meox1	2.3585	7.77483e-12	10.3309	9.10592	6.22549	5.3421	26.4788	20.6411	17.1818	21.2891
13	100211739..100246323	Naip5	2.35774	3.64897e-07	0.336533	0.329801	0.343532	0.258224	1.24533	0.676717	0.904822	0.724304
5	73651379..73679512	Spata18	2.35643	0.00716037	0.224289	0.109419	0.117031	0.0683333	0.341754	0.447891	0.232185	0.396206
15	38933144..38952912	Baalc	2.35627	0.00293647	0.147687	0.0680458	0.260519	0.225998	0.552719	0.489137	0.546394	0.415409
5	137852147..137858106	Pilrb1	2.35283	0.000211211	0.170457	0.2487	0.252003	0.110356	0.565064	0.493982	0.499964	0.59462
8	46552028..46580007	Cenpu	2.35184	1.83512e-05	0.187688	0.115301	0.123323	0.10201	0.366558	0.362612	0.321127	0.411182
7	35119293..35121928	Cebpa	2.34846	1.72808e-11	2.69972	2.9445	2.31524	2.23942	9.87313	5.64079	6.40285	6.49704
14	123659971..123975618	Itgbl1	2.34781	3.59771e-14	3.77967	3.25275	2.3469	2.30374	9.31624	8.77909	7.67832	6.50226
6	7675169..7693254	Asns	2.34763	1.93571e-13	0.924929	1.08646	0.766351	0.877381	2.94311	2.3985	2.48185	2.38635
2	130390775..130397574	Cpxm1	2.34589	1.2813e-09	2.5947	3.00189	2.66153	1.3419	7.5607	5.49877	6.82678	6.50113
4	124700701..124708611	Fhl3	2.34466	1.22562e-13	2.14725	1.65904	1.79481	1.28323	4.88974	4.69097	4.79622	4.62955
10	60712072..60752794	Slc29a3	2.34445	1.06659e-10	1.12929	1.0055	0.713253	0.551168	2.60961	2.02002	2.35844	2.3502
13	75089826..75134861	Pcsk1	2.34378	0.00229766	0.0694471	0.0868499	0.0220008	0.0642301	0.18815	0.180721	0.207331	0.112853
5	129989011..130003049	Gusb	2.34354	5.28374e-18	3.89964	4.25246	3.21921	2.60647	11.7785	8.88198	9.14319	8.76613
4	41390745..41464887	Kif24	2.34259	0.000117185	0.0555002	0.0735178	0.05	0.0449146	0.112315	0.160839	0.18695	0.164144
10	76595762..76623630	Col6a2	2.34177	9.56035e-07	16.9476	18.4753	8.23702	6.54525	38.2944	36.461	28.8462	32.2003
17	65651729..65772752	Rab31	2.33445	1.06344e-15	4.43992	5.44167	2.98288	3.36062	12.2481	10.8657	11.3226	10.1375
13	56288643..56296551	Cxcl14	2.33358	6.86052e-12	5.09719	5.39804	4.9263	4.15044	12.4432	10.1543	18.5932	12.9878
11	113244853..113650079	Slc39a11	2.33256	1.10928e-09	0.653795	0.449941	0.660692	0.442922	1.61544	1.50068	1.40181	1.55142
19	42725858..42752775	Pyroxd2	2.32903	7.75492e-07	0.225161	0.404326	0.243256	0.214298	0.68899	0.611881	0.863619	0.835359
13	56609523..56639562	Tgfbi	2.32826	8.87298e-18	6.43549	8.19907	6.42454	4.798	18.6381	14.3804	18.4461	19.414
6	124304656..124330527	Cd163	2.32757	5.12201e-12	8.03265	10.2587	6.19171	6.61757	21.1679	18.1617	29.2658	16.8524
X	96247203..96293438	Vsig4	2.32691	1.02633e-10	3.25941	3.40053	2.11857	2.82976	8.59543	7.50697	9.66314	6.35839
5	136741759..136883209	Col26a1	2.3231	0.000535574	0.0680007	0.0657949	0.0603192	0.0205448	0.172998	0.115424	0.142109	0.15161
12	4833174..4841591	Fkbp1b	2.32269	7.57259e-05	0.435631	0.401428	0.301891	0.446553	1.18384	1.01447	1.25778	0.991075
1	20802968..20820312	Mcm3	2.32076	4.23038e-12	1.48922	2.23254	1.56087	1.30471	4.88019	4.48443	3.68345	4.94886
18	53406332..53418115	Ppic	2.31976	7.33265e-24	13.9291	14.0405	11.1605	9.81747	34.5887	30.8592	36.2857	32.221
10	79777272..79782630	Fstl3	2.31844	6.10569e-13	2.99021	2.61924	2.00445	1.93345	5.81656	5.79902	7.966	6.53899
17	74425438..74459142	Nlrc4	2.31822	2.85415e-06	0.242884	0.223815	0.294958	0.149759	0.802485	0.531498	0.616989	0.536782
18	67390717..67402749	Tubb6	2.31497	1.08261e-16	8.5666	10.5429	6.86785	7.8675	26.0441	24.7362	18.7571	23.0342
5	8396973..8422716	Dbf4	2.31404	3.55583e-10	0.194285	0.184901	0.204828	0.195204	0.633495	0.54062	0.483441	0.48693
1	12692277..12861192	Sulf1	2.31386	9.19518e-26	3.55421	3.90797	2.95022	2.93846	10.0668	9.38094	8.72824	8.33683
13	42301476..42307990	Edn1	2.3135	3.667e-09	2.62521	2.21552	1.75803	2.0642	5.4103	6.21971	7.7762	4.39951
6	144993835..145076184	Bcat1	2.31347	3.16299e-10	0.164013	0.175867	0.181857	0.133857	0.518643	0.385184	0.446076	0.445048
9	107950136..107972270	Traip	2.31309	0.0028479	0.10622	0.0489403	0.137406	0.0534866	0.270231	0.172235	0.214192	0.28193
2	160568379..160619971	Gm14221	2.31302	0.00106094	0.233462	0.199766	0.110941	0.244714	0.617084	0.552303	0.421863	0.607011
8	3630955..3643644	Stxbp2	2.31023	4.09986e-09	0.675082	0.800697	0.88193	0.536586	2.14566	1.47213	2.16141	2.12888
16	22059009..22163299	Igf2bp2	2.30885	2.12722e-13	0.593379	0.512185	0.607967	0.398751	1.32024	1.42419	1.49534	1.50717
5	24586741..24594556	Chpf2	2.30505	1.17899e-14	2.09435	2.18663	1.57204	1.23675	4.21099	5.10762	5.01209	4.81226
1	36307733..36324029	Arid5a	2.30389	1.48914e-18	0.840168	0.817102	0.715273	0.650619	2.3297	2.0319	2.2237	1.66631
5	65861213..65896700	Rhoh	2.30191	0.00410288	0.0860224	0.0842229	0.0417294	0.0417691	0.236255	0.0845812	0.165579	0.203043
14	69582164..69683286	Gm27177	2.30079	0.0157721	0.112708	0.129824	0.245478	0.271028	0.56975	0.736578	0.239082	0.571439
X	74409483..74429194	G6pdx	2.30044	3.02771e-15	2.22931	2.71964	1.84138	2.48534	6.62128	6.60624	6.13504	6.04504
8	120578633..120589304	Gins2	2.2993	5.73599e-16	0.963489	0.9066	0.850137	0.685276	2.5673	2.15172	2.34338	2.19197
X	13632089..13640858	Gpr34	2.29855	2.16366e-10	1.29018	1.05406	0.752143	0.952966	2.584	2.72022	3.10148	2.65076
2	155751117..155755471	Procr	2.29795	1.36058e-09	0.602236	0.958556	0.86505	0.756163	2.29186	2.01727	2.21303	2.17972
15	5206661..5244187	Ptger4	2.29778	3.12628e-07	0.731764	0.778349	0.4961	0.436757	1.46611	2.22278	1.28779	1.57917
X	8138975..8145880	Rbm3	2.29722	2.94625e-15	11.8106	11.4886	11.8359	10.9051	24.9834	27.2111	40.7028	32.8573
7	114549682..114562972	Cyp2r1	2.29689	0.0304415	0.105149	0.0847816	0.131162	0.0453832	0.18239	0.359134	0.202394	0.227256
11	49076587..49096974	Ifi47	2.29443	1.64445e-07	1.0454	0.93225	0.984644	0.834488	3.67088	2.10347	2.11423	2.45504
13	32842092..32851185	Serpinb1a	2.29378	1.73485e-12	2.14857	2.05775	1.69975	1.80259	4.99152	4.1477	6.04083	5.82176
12	79208914..79222665	Rdh12	2.29251	0.0111901	0.0843236	0.0431684	0.124664	0.0485265	0.234027	0.193944	0.185496	0.187576
3	87078593..87174747	Kirrel	2.29173	8.97532e-12	1.82518	2.34434	1.26382	1.1286	4.47971	4.68487	4.25678	4.14897
4	134228041..134238399	Cnksr1	2.29089	5.00334e-06	1.64571	1.37947	1.84675	1.64312	2.88903	3.65288	6.13917	5.14244
1	58795374..58847503	Casp8	2.28985	5.05838e-14	3.26704	2.90429	1.91779	2.56304	7.97377	6.46042	7.22915	7.249
2	92599707..92615250	Chst1	2.28725	3.32813e-07	1.2136	0.946268	0.644065	0.519324	2.40857	1.89806	2.38447	2.21822
8	94532990..94570531	Cpne2	2.28528	4.82739e-06	1.38125	1.76912	0.645359	0.824875	3.44768	2.79084	2.93338	3.17005
18	61100598..61132149	Csf1r	2.28378	2.22157e-14	10.4185	10.1418	6.59809	5.71857	24.795	20.9204	23.2258	19.0101
2	57106830..57124003	Nr4a2	2.28122	0.00478694	0.321887	0.410212	0.303751	0.336978	0.652586	1.72955	0.662893	0.648166
3	90612882..90624181	S100a6	2.28103	2.96563e-19	17.6106	20.5566	15.265	18.3966	54.7638	40.8484	50.4156	48.9844
3	95499256..95509362	Ctsk	2.28093	4.09354e-17	4.04478	4.45572	4.36253	3.50741	12.7564	10.6257	11.3042	9.58683
2	166566342..166713832	Prex1	2.28025	1.37343e-09	1.4162	1.17775	0.825672	0.596052	3.02862	2.65911	2.53757	2.45678
7	135635931..135652314	5830432E09Rik	2.27975	0.00710783	0.0955125	0.108969	0.0252152	0.0314089	0.147267	0.207125	0.155081	0.186252
6	66535390..66547220	Mad2l1	2.27845	1.86195e-10	0.351211	0.348062	0.297577	0.386116	1.07895	0.784616	0.892861	1.01309
11	82388900..82446332	Tmem132e	2.27769	0.0064652	0.0296172	0.0600421	0.0394073	0.0869248	0.186315	0.147138	0.130304	0.140151
8	106130319..106136974	Esrp2	2.27688	0.0276542	0.0896732	0.106242	0.0852252	0.0221165	0.15999	0.206837	0.119767	0.308929
14	31139013..31168641	Stab1	2.27043	1.3798e-11	9.27884	9.85256	6.15383	4.78621	22.8348	20.7195	16.557	19.5016
17	32390659..32403583	Rasal3	2.26996	0.0061643	0.158947	0.204009	0.0566485	0.0686031	0.441132	0.263215	0.237265	0.356444
19	18749983..18892511	Trpm6	2.26919	0.000796906	0.0720266	0.0597345	0.0559041	0.0341961	0.139929	0.17295	0.102989	0.170418
10	3973118..4167081	Mthfd1l	2.26832	0.00446102	0.256989	0.306123	0.729746	0.232659	0.916185	0.778486	1.1996	1.21495
17	35512734..35516824	Tcf19	2.26714	7.14564e-08	1.24798	1.22187	1.22808	0.767561	3.33368	3.11288	2.21341	3.20828
10	57631981..57741112	Pkib	2.26568	0.00244517	0.0188466	0.0521006	0.0705274	0.0508398	0.10897	0.134592	0.160653	0.117911
7	4539765..4547541	Syt5	2.26534	0.00122528	0.221922	0.247551	0.155411	0.0907426	0.399801	0.52224	0.616657	0.372017
5	30933143..30945591	Cgref1	2.26481	3.66079e-06	0.707651	0.479841	0.51816	0.564756	1.70458	1.10553	1.90916	1.43375
13	97241105..97253034	Enc1	2.2641	6.92736e-11	3.32152	3.93138	2.16028	2.82161	6.94906	9.29532	9.68205	6.74485
18	84667465..84685702	Cndp2	2.26405	7.76589e-23	5.40403	6.69794	5.58573	5.17879	16.7472	13.3477	15.9104	15.4081
16	92391953..92470867	Rcan1	2.26394	1.98361e-19	18.3282	17.8773	13.0686	14.7012	40.6053	41.1923	39.5653	49.594
4	88396144..88438928	Hacd4	2.26393	2.85264e-14	1.08216	1.27019	0.921591	1.11173	3.59718	2.5552	2.88742	2.78584
7	28437447..28448233	Gmfg	2.26377	1.00285e-08	1.11511	1.2367	1.01759	1.03925	3.80688	2.0999	3.23451	2.75692
11	83525778..83530518	Ccl5	2.26343	0.00469416	0.202699	0.480303	0.256859	0.149977	0.750078	0.623383	0.828098	0.737835
5	136147459..136170713	Orai2	2.26282	1.43128e-06	0.343081	0.539554	0.24346	0.268513	1.13414	0.837059	0.835215	0.911648
10	17318085..17323228	Gm47761	2.26114	0.000206569	0.201498	0.230241	0.214484	0.118277	0.700897	0.513867	0.363471	0.447413
6	112717971..112947266	Srgap3	2.26007	8.34527e-08	0.200336	0.187207	0.122016	0.114477	0.438535	0.418198	0.474839	0.333804
10	127031004..127041513	Eef1akmt3	2.25747	0.0268391	0.0613432	0.056527	0.0680171	0.0529526	0.132415	0.160841	0.224906	0.130254
16	23449417..23520815	Masp1	2.25583	1.68308e-08	0.531491	0.479342	0.608124	0.400224	1.16123	1.02996	1.68847	1.51788
9	21723483..21749919	Ldlr	2.25373	4.70208e-12	0.537368	0.630953	0.583018	0.384062	1.37111	1.30133	1.32828	1.65896
16	34690616..34725202	Ccdc14	2.25151	1.10896e-10	0.374055	0.406339	0.279873	0.312391	1.0522	0.7126	0.933233	0.971372
8	22757727..22782844	Plat	2.25022	5.43807e-12	3.97315	4.3795	2.14838	2.79528	8.51738	9.13903	8.89695	8.54859
2	152105516..152111376	Srxn1	2.24791	5.5928e-12	3.82478	5.72276	4.79835	4.84182	13.2962	10.0558	15.7867	12.3436
1	162217623..162225550	Dnm3os	2.24781	1.28102e-12	0.504921	0.465278	0.493761	0.332947	1.20346	1.07421	1.16472	1.31464
11	31790113..31824524	D630024D03Rik	2.24762	0.0244872	0.12418	0.310598	0.275382	0.137822	0.361055	0.411284	0.917082	0.581173
5	4753839..4758035	Fzd1	2.24411	1.35754e-13	2.38445	2.832	1.71851	1.66951	6.20099	5.99424	5.60231	4.90634
1	175620381..175662116	Kmo	2.24277	8.24708e-05	0.253036	0.157254	0.091347	0.142231	0.446399	0.389792	0.381875	0.492663
7	141215860..141218658	Rassf7	2.24021	0.00224987	0.141962	0.297309	0.128787	0.122544	0.417871	0.395375	0.425848	0.598958
5	145114215..145130705	Arpc1b	2.23954	1.82786e-23	13.4292	12.6052	10.9975	9.84719	35.863	27.5217	29.9722	30.7622
6	36714929..36810220	Ptn	2.23923	1.58112e-06	1.89481	1.8132	1.40064	1.41196	5.87303	4.90113	2.59178	3.86863
16	52248996..52454074	Alcam	2.23801	3.70882e-08	0.452836	0.676286	0.359264	0.407746	1.48068	1.28646	1.27096	0.980483
14	50955992..50964749	Pnp2	2.23402	0.012953	0.140132	0.0968474	0.194222	0.181447	0.307891	0.507626	0.32753	0.478208
7	13277283..13311433	Lig1	2.23398	2.51502e-11	0.990019	1.16437	0.902738	0.736533	2.597	2.23269	2.19218	2.95766
6	124512405..124523443	C1ra	2.23178	2.94946e-21	7.11519	7.97443	6.27629	5.81999	18.7895	16.7244	20.4626	15.8182
1	173723427..173741747	Ifi207	2.231	4.65167e-12	4.71976	5.26995	4.68381	5.00684	13.3169	9.49074	17.1643	12.4564
X	170009659..170019281	Gm21887	2.22908	0.0154879	2.52715	7.39122	2.68027	1.99179	15.1117	6.3684	6.24409	10.0989
3	81036416..81214040	Pdgfc	2.22786	1.92039e-10	0.693738	0.604036	0.478488	0.377227	1.45034	1.29356	1.55613	1.34713
9	110476958..110525179	Kif9	2.22761	0.000339008	0.071146	0.11324	0.0932295	0.10608	0.299174	0.219569	0.263218	0.247204
18	60212080..60247820	Gm4951	2.2271	1.01301e-07	0.451926	0.445498	0.407867	0.435473	1.08896	0.96594	1.36407	1.21465
13	49544443..49567565	Aspn	2.22466	5.76385e-14	14.289	12.8734	8.58961	9.96961	35.2434	31.8662	28.0301	24.8243
10	12938209..12964298	Stx11	2.22395	1.55707e-06	0.528367	0.839874	0.468681	0.342072	1.59471	1.24683	1.32212	1.51459
5	13125414..13602565	Sema3a	2.21973	4.4081e-07	0.164371	0.214268	0.113353	0.109011	0.389426	0.456428	0.399066	0.322873
19	34583531..34588731	Ifit3	2.21904	1.28291e-11	8.52281	8.26469	8.92015	5.67937	27.397	17.0552	19.6597	18.2517
4	149649168..149702571	Pik3cd	2.21879	1.58681e-16	1.07926	1.19097	0.901203	0.785949	2.90903	2.47861	2.51095	2.46141
8	115682942..115707794	Maf	2.21824	2.23667e-16	3.63296	3.7829	2.8837	2.16349	8.66282	7.08867	8.88598	7.82767
5	52363791..52371418	Sod3	2.21668	2.19883e-09	10.2256	10.4164	5.59895	4.789	20.5158	19.2118	21.4719	18.8612
11	69878261..69881406	Kctd11	2.21469	3.2476e-12	1.59935	1.39236	1.36186	1.23567	4.56137	3.51916	3.2267	3.36116
7	142498836..142516009	Tnnt3	2.21277	6.18287e-06	0.544384	0.420733	0.44784	0.303176	1.08846	1.09052	1.10096	1.18256
15	101322888..101405834	Gm35853	2.21217	0.0229199	0.0470898	0.0433927	0.0957239	0.0541985	0.137951	0.129967	0.21581	0.149983
X	104536969..104671064	Zdhhc15	2.21114	0.000195257	0.171566	0.125547	0.184636	0.209081	0.480822	0.518086	0.31081	0.514301
14	33214026..33369934	Arhgap22	2.20661	1.16845e-06	0.738716	0.482451	0.580518	0.396225	1.72508	1.44303	1.08862	1.44238
14	63122462..63145923	Ctsb	2.20355	2.28958e-22	52.0048	56.3293	45.845	46.2201	155.309	116.954	123.35	128.012
9	52673042..52679780	AI593442	2.20197	0.000975776	0.147992	0.20236	0.17468	0.152476	0.3224	0.502007	0.29405	0.63862
17	25844771..25861501	Wdr90	2.2018	7.42893e-07	0.214888	0.213018	0.296029	0.191117	0.641569	0.560738	0.472713	0.705169
18	46557291..46574533	Ticam2	2.20162	7.16176e-07	0.177581	0.283051	0.207545	0.256867	0.701533	0.568277	0.659874	0.515378
1	155096361..155099636	Ier5	2.19866	3.4095e-09	6.47448	6.25547	6.59554	6.49719	18.8089	19.5253	19.3199	10.1467
7	140150628..140154877	Sprn	2.19809	3.13623e-06	0.255412	0.280912	0.164439	0.213364	0.625012	0.511645	0.65248	0.61481
14	103814625..103844402	Ednrb	2.19731	7.77483e-12	8.29529	9.11517	4.87707	6.84566	16.6081	21.5335	19.7389	17.5171
8	88272403..88329962	Adcy7	2.1972	1.17291e-14	2.27493	2.36264	1.88152	1.45411	5.46576	5.3022	4.27781	5.51556
10	61098642..61147703	Sgpl1	2.19575	1.03203e-18	2.84639	2.944	2.19269	2.28909	7.83273	6.05125	6.60496	6.21414
9	15239045..15259416	Vstm5	2.19521	0.00402769	0.167546	0.12866	0.185775	0.144629	0.464998	0.416183	0.491426	0.266821
4	130792537..130826319	Sdc3	2.19506	2.7339e-15	11.0285	10.9967	8.00299	6.17439	25.3648	21.7451	21.8356	24.1103
12	108306270..108330869	Hhipl1	2.19339	1.80825e-08	0.640248	0.932993	0.511792	0.509832	1.68508	1.54106	2.00892	1.48143
1	75479532..75485705	Tmem198	2.19285	0.00651873	0.0888137	0.122761	0.0984764	0.0766657	0.256759	0.303342	0.219795	0.22226
1	191063012..191086474	Nsl1	2.19189	0.0208281	0.115325	0.0627965	0.12206	0.122177	0.30067	0.221361	0.144144	0.438873
18	64528967..64661267	Atp8b1	2.19154	1.88908e-17	1.36945	1.35344	1.06888	1.04285	2.84	3.227	3.20822	3.23415
3	103722222..103738001	Olfml3	2.19125	3.13988e-13	3.25769	3.3096	2.27634	1.87344	7.44252	6.71725	5.98019	7.35388
11	77515121..77538607	Abhd15	2.18802	0.0176713	0.512925	0.497975	0.081247	0.316262	1.16934	0.940407	0.644764	0.866856
14	77024200..77036904	Lacc1	2.18586	3.45289e-07	1.02986	0.892769	0.921986	0.533399	2.85822	1.94547	1.92987	1.9438
17	7738569..7827302	Fndc1	2.18549	6.76767e-06	1.87514	2.3358	1.38195	0.751174	4.36537	4.3673	3.01653	4.29156
1	155776029..155812889	Qsox1	2.1854	3.97524e-17	3.83569	3.4573	3.16744	2.70325	7.57458	7.63447	10.4218	8.35713
13	95627177..95891922	Iqgap2	2.18509	1.33447e-14	1.15125	1.08306	1.02548	0.902307	2.95449	2.81184	2.83454	2.17422
5	106964322..106984432	Cdc7	2.18467	0.000109841	0.265825	0.263326	0.22106	0.131943	0.682425	0.583272	0.380097	0.604762
7	100845847..100863446	Relt	2.18212	1.59758e-06	0.779719	0.452968	0.545043	0.41701	1.45834	1.43858	1.15592	1.57336
16	19760208..19772753	B3gnt5	2.18062	0.000128312	0.123027	0.162658	0.094895	0.120051	0.44041	0.265737	0.282402	0.316397
3	107039504..107054347	AI504432	2.17966	0.00015163	0.094842	0.124194	0.0885562	0.0689427	0.235512	0.219054	0.219615	0.295263
5	139271876..139325622	Adap1	2.17965	1.3099e-07	0.624879	0.560256	0.486878	0.473804	1.46084	1.2026	1.78329	1.12193
4	136647539..136835988	Ephb2	2.17895	0.000843293	0.0418921	0.0975234	0.0782312	0.036162	0.193775	0.171607	0.140657	0.142457
1	166254139..166316823	Ildr2	2.17763	1.30849e-10	0.525584	0.642655	0.403453	0.354812	1.27478	1.32507	1.18954	1.14053
2	128698956..128802894	Mertk	2.1774	7.31713e-14	2.94271	2.77075	2.19657	2.41845	7.80524	6.1312	7.48179	5.29747
2	110655201..110950923	Ano3	2.17715	0.011561	0.038513	0.0248425	0.055514	0.0498678	0.121138	0.0797216	0.148262	0.0946279
5	43868553..43912375	Cd38	2.17662	3.87749e-13	3.43017	3.16086	2.04431	2.12204	6.80276	6.37264	7.26276	7.08841
10	79860475..79874634	Plppr3	2.17617	0.00133713	0.185027	0.0999483	0.282975	0.143196	0.484001	0.385645	0.442112	0.516743
4	127123691..127129644	Tmem35b	2.17562	0.00116292	0.320194	0.442583	0.322755	0.477415	1.46762	0.650749	1.05655	0.940367
2	13573927..13582826	Vim	2.17487	2.11549e-20	75.4017	75.3794	71.8361	51.5697	188.515	157	170.227	187.369
4	133480132..133487938	Tent5b	2.17392	4.03577e-07	0.595599	0.672046	0.727786	0.786938	1.69797	1.97262	2.05889	1.5154
7	118972047..118995211	Gprc5b	2.17144	1.48791e-14	4.07074	4.69722	3.22877	2.56549	9.08148	8.75947	10.3747	8.88407
X	51387212..51681856	Hs6st2	2.17053	1.78891e-05	0.188719	0.144372	0.1066	0.092211	0.43482	0.297776	0.313318	0.314311
10	30628999..30803326	Ncoa7	2.16901	4.99466e-10	0.542028	0.441282	0.315087	0.317983	1.10268	0.949883	1.14605	0.936223
14	3049285..3076840	Gm2897	2.16896	0.0264544	0.112318	0.168187	0.0622689	0.266626	0.428616	0.45337	0.293405	0.447172
2	139678178..139758581	Ism1	2.16886	1.44408e-07	0.675044	0.838033	0.415826	0.534152	1.81276	1.53707	1.48497	1.49309
9	48591877..48605153	Nnmt	2.16852	1.19563e-08	1.83443	1.49536	1.11479	1.37035	4.21001	3.11083	4.17121	3.51528
3	104788375..104794459	Rhoc	2.1669	1.04609e-22	24.0189	25.5053	21.3552	22.7654	60.8116	58.923	56.4464	64.5407
9	116084293..116175360	Tgfbr2	2.16535	3.48549e-12	7.62282	8.25086	5.49296	4.22655	16.0641	14.1809	19.2262	15.3785
7	89980723..90049069	E230029C05Rik	2.16442	0.00234105	0.0744774	0.0514725	0.056774	0.0642903	0.155025	0.111772	0.189436	0.186382
7	43524216..43544428	Cd33	2.16386	9.49213e-08	0.826341	0.903207	0.48787	0.429223	1.63482	1.59648	1.86501	1.59837
13	6579768..6648777	Pfkp	2.16166	1.16816e-12	3.55133	3.84978	2.50476	2.59464	7.55715	9.57548	6.38168	8.19454
6	55451978..55501451	Adcyap1r1	2.16134	4.04553e-13	1.11178	1.25733	0.803147	0.847016	2.71156	2.61171	2.26969	2.6443
11	75409769..75422701	Serpinf1	2.15963	3.28244e-11	11.7605	13.0633	8.55834	6.08301	26.5019	25.6224	23.4212	23.8924
19	3896050..3907133	Tcirg1	2.1544	1.21098e-11	2.56064	2.30395	2.45085	2.10092	7.38601	4.42043	5.76578	6.53451
2	74704615..74707933	Hoxd8	2.15335	0.000350502	0.395098	0.242719	0.202192	0.157411	0.506092	0.671056	0.657427	0.682213
12	105563226..105595237	Bdkrb2	2.15331	0.0197165	0.271242	0.209415	0.130055	0.0379689	0.379786	0.388476	0.507986	0.340231
5	146845071..146847726	Rasl11a	2.15155	1.80636e-05	1.22675	0.789174	0.692942	0.799213	2.59097	1.82068	2.64771	1.93784
6	17065149..17105828	Tes	2.15126	2.28011e-13	0.642603	0.742063	0.509585	0.575772	1.52007	1.56928	1.55675	1.6507
2	31470207..31520672	Ass1	2.15095	3.36271e-09	1.61219	2.38759	1.44284	1.5706	5.36924	4.34791	3.91382	4.22318
7	4925785..4944826	Ssc5d	2.14887	8.48663e-08	2.16212	2.5672	1.4505	1.06128	4.31978	4.71878	4.42318	4.64057
19	42755105..42779978	Hps1	2.1487	1.27631e-05	0.351341	0.455009	0.373773	0.204922	1.16396	0.739067	0.778106	0.812275
17	35865593..35875596	Ppp1r18	2.14735	5.00795e-21	4.31437	4.28419	3.47715	3.44632	10.419	10.2423	9.37038	9.3817
1	80501073..80758527	Dock10	2.14651	7.76255e-13	0.400233	0.588974	0.372908	0.43219	1.1671	1.0597	1.21186	1.13143
7	113207465..113314126	Arntl	2.14639	0.0418187	1.3746	1.21901	0.167984	0.510357	2.78261	1.76538	1.60947	1.94361
9	23223076..23485200	Bmper	2.14631	3.40325e-12	0.793755	1.11835	0.905624	0.695115	2.25083	2.13361	2.23958	2.2769
8	84661331..84662852	Ier2	2.14609	0.000806159	16.0728	13.6833	6.13627	7.25252	17.4882	42.2991	26.0156	21.358
2	67446002..67526614	Xirp2	2.14567	2.42905e-19	43.5487	43.5126	39.3375	42.2395	92.3612	115.457	113.947	107.993
11	120345690..120348542	Actg1	2.14523	1.86402e-15	92.0871	99.2843	68.3605	72.9009	212.025	247.414	175.76	204.919
6	145115653..145174934	Lrmp	2.14475	2.14256e-07	0.614713	0.56645	0.499834	0.5778	1.67445	1.09148	1.75793	1.27418
8	71554238..71558871	Tmem221	2.1416	0.0355559	0.20797	0.143732	0.0768656	0.089762	0.416858	0.186549	0.400308	0.331198
2	127336159..127338376	Dusp2	2.14133	0.00741133	0.180421	0.332511	0.20005	0.143763	0.731836	0.448164	0.351096	0.631482
9	66843664..66919687	Rab8b	2.14041	7.96963e-18	4.02914	3.71821	3.07384	3.18904	10.4922	8.18952	8.59847	8.26314
1	20996299..21079229	Tram2	2.14022	5.35926e-16	1.05586	1.246	0.934734	0.803361	2.51726	2.51907	2.60269	2.55592
7	80711583..80825974	Iqgap1	2.14019	9.28247e-17	5.03597	4.97051	3.62877	2.99773	10.4031	10.3159	10.3146	10.6907
7	116504369..116540584	Nucb2	2.13998	9.36563e-17	4.1859	4.36277	3.47768	3.47953	11.0436	8.46236	10.4281	9.41997
7	128373621..128418758	Rgs10	2.13977	7.53992e-09	3.10318	3.17395	3.02646	2.31409	9.84489	5.6635	6.96938	6.96375
1	139697623..139781243	Gm4788	2.13948	0.000210396	0.471016	0.329546	0.338503	0.225884	0.887626	0.787222	1.17046	0.603259
9	5298517..5307265	Casp1	2.13895	3.69341e-07	1.91267	1.64272	1.52365	1.65105	5.75496	3.36725	4.39133	3.66699
19	34492318..34527474	Lipa	2.13874	3.66336e-20	3.72699	4.37137	3.1505	3.12519	9.74438	8.26991	9.59218	8.73835
4	108400390..108406961	Gpx7	2.13846	2.35333e-12	4.85237	4.72975	3.58686	4.20728	12.9682	9.82116	10.0101	11.3239
7	102239123..102256054	Rhog	2.13693	2.17027e-13	7.63485	7.39621	6.38168	4.56269	19.0342	14.9288	16.2784	15.0714
9	20962361..20976781	S1pr2	2.1358	1.10189e-10	0.892794	0.777708	0.552967	0.562956	2.06162	1.74124	1.61491	1.59635
15	58094044..58135082	Atad2	2.13571	1.3789e-08	0.399032	0.314946	0.352033	0.2516	0.983867	0.814502	0.62209	0.895182
X	96096042..96168552	Msn	2.13553	5.73814e-18	30.9973	31.3896	22.6582	19.9306	62.0589	66.3851	67.0669	67.5271
15	97975602..98004695	Col2a1	2.13415	0.0215467	0.0300754	0.0193999	0.0200085	0.0233655	0.0584287	0.074707	0.0529281	0.0492642
17	70844205..70853546	Tgif1	2.13262	2.83486e-09	0.761066	0.705867	0.526048	0.473528	1.78761	1.67361	1.34262	1.38516
8	72134975..72153142	Tpm4	2.13252	4.19144e-20	60.3672	60.1974	47.9346	52.3498	154.162	144.978	122.22	136.453
7	25087344..25179726	Pou2f2	2.13112	3.92956e-09	0.431667	0.422637	0.344016	0.224156	0.904758	0.865624	0.882818	0.899196
2	34941750..34961772	Traf1	2.1303	2.24653e-05	0.135542	0.165565	0.167764	0.185027	0.478238	0.297535	0.398711	0.496248
14	79637690..79662170	Cnmd	2.12981	0.00116037	0.422335	0.222387	0.451559	0.390608	1.25585	0.87423	0.746563	0.892196
11	95568818..95587735	Ngfr	2.12941	0.00359739	0.177473	0.223008	0.0983906	0.0974896	0.350754	0.400764	0.505754	0.249595
11	101458745..101466230	Vat1	2.12896	3.88839e-17	10.5225	11.9746	8.1348	7.33078	25.7727	22.3515	23.3244	23.5778
5	139706696..139736336	Micall2	2.12883	2.01795e-06	0.657401	0.704691	0.565288	0.36481	1.57008	1.51078	1.05511	1.56886
6	125349362..125362484	Tnfrsf1a	2.12878	2.8846e-15	14.8274	16.214	10.9088	9.15956	32.8832	31.7853	33.3137	29.5834
3	100451628..100489324	Tent5c	2.12781	0.000243462	0.907321	0.78987	0.561155	0.43687	2.45064	0.98532	1.59976	1.70114
19	3708293..3717881	1810055G02Rik	2.12509	5.68697e-06	2.152	2.39709	1.49461	0.969653	4.91149	4.16092	3.57651	4.7022
5	53107083..53213927	Sel1l3	2.12419	0.00135813	0.0592662	0.04161	0.037551	0.0316703	0.138376	0.0887974	0.11175	0.0898885
7	110627661..110629820	Adm	2.12324	4.63237e-15	4.17238	3.78151	3.35075	2.78648	9.21299	8.74342	8.38524	8.92198
13	105130001..105294815	Rnf180	2.1226	0.00826581	0.129551	0.0734645	0.0828726	0.0645179	0.281186	0.259918	0.120572	0.20858
6	121245906..121270917	Usp18	2.12052	3.34403e-06	1.17571	1.23031	0.828578	0.860085	3.65937	2.09547	2.47676	2.05823
11	69682846..69685784	Tnfsf13	2.12034	0.000853651	0.832093	0.641577	0.583699	0.659644	2.23079	0.998304	2.22268	1.45262
10	82985498..83195900	Chst11	2.11807	2.32261e-08	1.24734	1.40432	0.803062	0.720716	2.36836	2.37377	2.80477	2.80571
3	108678638..108722309	Gpsm2	2.11659	3.03063e-06	0.497802	0.491484	0.441569	0.454267	1.51973	1.33075	0.907344	0.9772
5	93093437..93176447	Sept11	2.11602	3.45512e-15	3.71549	3.98359	2.52195	2.5258	8.75332	7.84899	7.42447	7.665
X	73922121..73930850	Renbp	2.11471	3.45159e-08	1.24838	1.79744	1.26061	0.923677	3.73277	2.72257	3.28562	3.2864
9	30899155..30922452	Adamts15	2.11448	2.9857e-06	1.04617	1.17167	0.695996	0.511744	1.81902	1.71469	2.83247	2.08715
2	102550012..102643041	Pamr1	2.11279	2.50865e-09	0.675886	0.898218	0.576085	0.555655	1.67164	1.41621	2.01783	1.65691
12	69201773..69228195	Pole2	2.11253	0.000189857	0.434204	0.248959	0.235372	0.20823	0.865861	0.695071	0.636777	0.605868
19	34640871..34650009	Ifit1	2.11172	4.41058e-08	3.12945	3.16344	3.40029	2.66526	10.5153	6.29161	8.61099	5.6671
14	66153257..66281052	Ptk2b	2.11079	4.09027e-11	1.19867	1.42312	0.879112	0.788202	2.70449	2.33968	2.8559	2.73557
19	10001669..10038380	Rab3il1	2.10986	1.45017e-13	1.59325	1.66173	1.31396	1.48138	4.51715	3.35709	4.11515	3.20633
11	88924020..88955465	Scpep1	2.10919	4.97306e-11	8.41782	8.99069	5.68838	5.27531	21.1426	14.6204	18.503	16.0927
18	59175401..59535999	Chsy3	2.10784	0.012966	0.107687	0.0815124	0.042644	0.0531187	0.17434	0.254756	0.101525	0.171494
11	112782224..112787760	Sox9	2.10772	9.41138e-06	1.61347	1.33192	0.954137	0.702191	3.65697	2.66076	2.21093	2.80196
4	119108711..119137983	Slc2a1	2.10649	2.03498e-14	3.17948	2.83487	3.27924	2.35446	6.9537	7.2413	6.81112	7.97301
7	25687002..25705077	Tgfb1	2.10501	2.74786e-11	4.21226	4.82144	3.12999	2.39869	9.3187	9.63692	8.33834	8.52438
4	47208161..47313167	Col15a1	2.10298	0.000443097	21.3799	23.0985	8.88913	7.42682	39.4159	42.913	27.7008	36.9596
14	57806561..57826185	Ska3	2.10215	0.00176983	0.164428	0.132579	0.136738	0.150809	0.408809	0.365893	0.271284	0.411488
5	117378103..117389047	Rfc5	2.10178	2.12194e-09	0.61325	0.499265	0.52153	0.395742	1.1677	1.21273	1.2639	1.38162
X	56731787..56793346	Fhl1	2.10138	2.42043e-13	24.9095	26.7818	21.9513	26.8586	58.1574	65.8848	76.7279	50.9826
2	117279993..117343001	Rasgrp1	2.10017	0.0069058	0.153886	0.118932	0.0495371	0.064276	0.339831	0.19318	0.218399	0.207798
13	114833081..114932100	Itga2	2.09985	0.00166862	0.214346	0.208291	0.120994	0.0874675	0.346114	0.519525	0.278625	0.393661
2	75138843..75317820	2600014E21Rik	2.09834	0.0394449	0.0453315	0.0417724	0.0115993	0.0331109	0.125811	0.0548579	0.0882145	0.0666383
8	121833247..121841178	Gm42047	2.09744	1.9983e-05	0.802406	1.22932	1.04254	0.837132	3.37003	2.0217	1.61353	2.71473
4	43496142..43499695	Arhgef39	2.09715	0.023288	0.176665	0.114914	0.149794	0.179412	0.394166	0.240928	0.308617	0.614698
15	31224314..31274341	Dap	2.0971	1.03934e-14	7.17711	7.90441	6.10057	4.78681	17.5143	16.0822	14.5494	15.8617
6	72957347..72958748	Tmsb10	2.09659	2.13094e-14	19.2586	23.3075	20.122	19.6522	60.4026	43.7436	44.498	56.4627
19	41862851..41896173	Rrp12	2.09652	1.18466e-07	3.0681	3.87784	3.18174	2.36093	5.81891	6.62939	11.0961	7.33269
10	75636706..75644008	Susd2	2.09608	9.86584e-11	0.857834	0.812856	0.807592	0.600783	1.78184	1.82262	2.02059	1.98842
5	137865827..137871815	Pilrb2	2.0953	0.00159731	0.241481	0.196342	0.283503	0.171665	0.578205	0.55279	0.437468	0.620473
14	51123908..51132187	Rnase6	2.09524	0.00171735	0.312696	0.211307	0.138687	0.197945	0.723199	0.414258	0.573227	0.445807
14	77156763..77721760	Enox1	2.09146	0.0144493	0.0523713	0.0772152	0.0735542	0.0421941	0.119509	0.176344	0.226574	0.0857855
6	51857422..52012549	Skap2	2.09024	2.10488e-15	0.932579	0.895449	0.808777	0.902215	2.4818	1.97198	2.13226	2.22523
19	12466338..12501454	Dtx4	2.0887	6.81129e-08	2.18091	2.13223	1.15012	1.1112	4.26156	3.91108	4.10136	3.77086
14	20658946..20668354	Synpo2l	2.08778	1.02314e-05	18.1841	15.694	14.3761	11.3528	20.3725	35.9455	54.3286	35.7407
4	116094264..116123690	Rad54l	2.08712	0.00076142	0.11183	0.126319	0.131996	0.105876	0.293679	0.307653	0.178551	0.390652
11	120729489..120732114	Cbr2	2.08429	3.52863e-13	19.2936	20.4427	15.8877	14.5208	55.5424	41.8022	40.2533	35.1911
11	67455437..67688990	Gas7	2.0829	7.58552e-13	1.74018	1.89038	1.25825	1.07478	3.65506	3.39921	4.10572	3.4192
5	115429599..115455698	Msi1	2.08241	0.0170915	0.0335501	0.0529989	0.0372003	0.0455104	0.146321	0.0873067	0.105434	0.0872317
2	167932057..167979385	Ptpn1	2.08206	3.85054e-11	3.98416	4.00932	3.30904	2.02536	8.52429	7.6003	8.6594	7.70391
2	84871924..84886710	Rtn4rl2	2.08025	0.000430419	1.32902	1.64991	1.82155	0.605486	3.38111	2.7205	3.53268	3.5107
9	102988712..103096002	Slco2a1	2.07934	9.62316e-14	0.613644	0.682719	0.548421	0.469475	1.2417	1.45801	1.57789	1.39886
15	77760587..77842175	Myh9	2.07916	2.1224e-10	18.1203	19.9294	11.716	10.0251	35.7308	38.3163	32.4065	38.4154
17	34862604..34898265	C2	2.07898	4.30584e-11	0.710762	0.76081	0.612959	0.570162	1.68037	1.49208	1.79254	1.58107
3	127789805..127832164	Tifa	2.07896	8.04024e-07	0.625666	0.792747	0.761183	0.787627	2.25094	1.69086	2.01673	1.43132
8	106150399..106164715	Pla2g15	2.07741	1.41509e-11	2.65716	2.80562	1.98463	1.79993	6.35029	4.76693	5.54081	5.97796
9	103204001..103230444	Trf	2.07702	8.77071e-13	12.2582	16.5193	11.6979	10.8128	37.46	28.2446	35.236	25.0686
3	87971078..87980451	Nes	2.07696	1.3051e-13	12.0276	11.4905	8.69542	8.015	22.807	27.8424	20.7064	26.7087
15	66891320..66923201	Ccn4	2.07545	5.85717e-08	0.779262	0.736493	0.731114	0.47001	1.66363	1.52207	1.42303	2.00923
1	97606318..97662074	D1Ertd622e	2.07464	5.64287e-10	0.0726517	0.104761	0.0917443	0.0720054	0.207857	0.204417	0.232331	0.194057
10	80685253..80701977	Mob3a	2.07284	1.90035e-09	2.33222	1.9838	1.27877	1.75511	5.03433	4.1946	4.62303	4.20583
15	79516411..79527739	Kdelr3	2.07162	4.27419e-09	4.80714	4.01217	3.1675	2.87412	11.0085	8.58048	7.80108	8.8567
15	36595661..36609668	Pabpc1	2.07075	6.4478e-21	19.6546	19.3453	16.3494	13.8548	45.4215	38.5908	44.279	40.7888
2	148436640..148443563	Cd93	2.06959	2.01976e-07	16.0497	15.7909	8.1801	8.1078	27.793	32.1938	24.4259	31.3629
2	128178319..128502765	Gm14005	2.06695	0.000344275	0.307356	0.459454	0.363516	0.15919	0.903569	0.672985	0.691151	0.845311
5	21372642..21378374	Fgl2	2.06644	9.96931e-18	19.1465	19.6111	16.4287	15.0009	39.0032	41.5683	51.3769	39.4818
6	136923655..136941899	Arhgdib	2.06596	1.68433e-15	12.2301	12.8756	9.73266	10.5432	33.1594	23.7723	27.7816	26.4976
3	90072649..90100902	Tpm3	2.06587	2.85394e-19	11.8276	11.6567	9.57365	7.93044	26.7355	23.596	24.0286	25.3304
10	78041947..78063622	Dnmt3l	2.06383	0.037177	0.0465172	0.120022	0.113472	0.0803091	0.223775	0.154064	0.194425	0.313252
13	28460034..28885620	2610307P16Rik	2.06269	0.00470583	0.236369	0.132242	0.131043	0.109306	0.343622	0.258621	0.464256	0.422516
X	48025146..48034853	Apln	2.06252	9.07576e-06	4.1314	3.52232	2.35896	2.28609	8.84454	9.23174	4.77718	6.82839
2	165055627..165072948	Cd40	2.0611	6.53588e-06	0.416246	0.443732	0.389135	0.514309	0.860756	1.14883	1.22986	1.11409
17	86970372..86975288	AC154492.2	2.06081	0.0129512	0.251639	0.0954809	0.18054	0.153331	0.424508	0.318662	0.407028	0.511871
6	122727809..122801640	Slc2a3	2.05939	3.75692e-05	0.333814	0.243963	0.221229	0.162294	0.709923	0.438423	0.662584	0.523751
10	127538161..127621148	Lrp1	2.05844	7.37416e-07	16.0262	17.3864	9.63646	6.76671	28.0699	31.0499	31.1351	28.5984
3	89202928..89208966	Gba	2.05712	2.0247e-12	3.36756	2.98305	2.43309	2.27867	7.68795	5.88248	6.46408	6.84082
7	145186524..145284011	Tpcn2	2.05492	2.01888e-09	0.486583	0.463001	0.463285	0.465683	1.29172	0.972189	1.18674	1.15031
12	112106679..112127559	Aspg	2.05364	0.00706496	0.134217	0.210982	0.131311	0.218087	0.474752	0.392228	0.607871	0.258648
13	60895350..60936571	Gm49391	2.05361	0.0276588	1.79542	1.30126	1.25261	2.99519	6.58787	2.78946	6.19062	2.95562
17	34153072..34160230	H2-DMb1	2.05348	0.000176244	1.05837	1.5391	1.46689	0.656653	3.45749	2.46466	2.36459	3.06997
6	87778072..87779768	Gp9	2.05324	0.0264275	0.189321	0.581524	0.419838	0.190664	0.992482	0.679282	1.00647	0.68914
13	34074274..34078007	Tubb2a	2.05174	2.34108e-14	18.8548	18.3291	16.0433	17.021	52.4562	44.2474	37.4318	37.1287
12	4133103..4213525	Adcy3	2.05047	1.36821e-05	0.90793	1.04171	0.597117	0.411081	1.97221	1.8573	1.66929	1.56335
5	140620578..140649031	Ttyh3	2.05022	1.67405e-07	2.68988	2.64544	1.8329	1.17364	5.20764	4.95656	4.43254	5.30956
14	65919394..65953935	Scara3	2.04972	1.29125e-09	2.34167	2.60648	1.50816	1.58775	5.16198	4.33213	5.41475	4.50806
13	55464267..55473154	Prr7	2.04906	0.0493065	0.245463	0.452382	0.362892	0.176574	0.946172	0.965402	0.314984	0.725968
10	80016653..80031472	Arhgap45	2.0489	5.05175e-10	2.38381	2.34538	2.27835	1.4415	6.30577	4.35878	4.75914	4.96001
2	18842255..18998126	Pip4k2a	2.04859	2.66722e-14	3.30194	3.05744	2.46443	2.63636	7.83269	6.26238	7.48349	6.27882
19	5490455..5495201	Cfl1	2.0447	1.24054e-19	38.4529	39.9284	35.6026	36.5514	101.285	84.9792	84.1698	95.2736
8	95017692..95045250	Adgrg3	2.04404	2.97519e-07	0.225449	0.200329	0.183019	0.156385	0.461825	0.41001	0.500373	0.479932
X	75109733..75131016	Mpp1	2.04354	5.43022e-11	2.20079	2.44991	1.44222	1.67072	5.24639	4.07529	5.00729	4.40322
10	99263231..99267489	Dusp6	2.04204	7.87999e-06	8.2899	8.05616	3.55273	6.27491	13.7453	19.6073	16.6449	12.8505
1	51987148..52107189	Stat4	2.04201	0.0238042	0.0717941	0.0926204	0.0955261	0.0743689	0.318805	0.13078	0.197417	0.169867
5	63908897..63968897	Rell1	2.04196	1.36626e-11	3.08554	2.83664	2.06233	2.05363	6.29585	6.69744	6.09774	5.05812
10	78425669..78427622	Cstb	2.0416	7.17977e-10	18.7169	14.4861	16.255	19.1812	48.15	34.5449	44.0131	41.239
8	105844673..105853278	Cenpt	2.04153	2.06354e-07	0.541335	0.576117	0.650954	0.467291	1.24846	1.23104	1.31663	1.59582
16	18776847..18778262	Cldn5	2.0408	0.00173673	21.7913	17.186	6.42148	9.13421	26.3889	45.6443	27.9847	28.638
17	34143307..34151555	H2-DMb2	2.03972	0.0121378	0.381894	0.293259	0.194078	0.247244	0.971562	0.487486	0.822592	0.448891
2	90429754..90580647	Ptprj	2.03882	1.89124e-09	2.06027	2.39231	1.45406	1.26705	4.27076	3.92164	5.20215	3.75884
4	122859047..122886056	Cap1	2.03604	2.76803e-15	15.5622	16.9357	10.7096	11.4762	35.1087	31.6075	32.4924	31.8568
15	83563592..83574203	Tspo	2.03568	1.3024e-16	22.2442	24.5194	23.6379	21.2337	64.8674	48.2464	55.9443	52.8088
17	57065905..57078514	Dennd1c	2.03524	0.00277817	0.299262	0.3961	0.337853	0.140906	0.931227	0.518102	0.544609	0.797191
6	124808661..124810619	Spsb2	2.03505	7.37436e-08	1.19041	1.56045	0.985298	1.27363	3.4434	2.8598	3.00596	2.85318
X	166238911..166388988	Gpm6b	2.03497	1.15442e-15	4.64139	4.77558	3.70978	3.80514	11.9033	10.4605	9.75699	8.6688
17	34950238..34952471	1110038B12Rik	2.03354	0.00143468	0.997744	0.848685	1.53179	1.32503	2.15846	2.30045	3.78189	3.26866
9	20888175..20892178	Ppan	2.03288	1.6489e-08	1.5274	1.27953	1.79365	1.37242	3.36556	3.05823	3.96326	4.06246
8	44935447..45052257	Fat1	2.03229	1.60701e-06	2.32085	2.74897	1.39398	1.1067	4.31381	5.17097	4.16793	4.19007
16	46152985..46155077	Gm4737	2.03194	7.99579e-05	1.12895	2.23973	0.971966	1.31848	3.60013	3.79405	3.28695	2.91286
8	123840831..123860209	Ccsap	2.03181	0.00616359	0.301395	0.148124	0.300767	0.338221	0.724945	0.690434	0.453058	0.777109
16	20619215..20621287	Camk2n2	2.03069	0.000688318	0.55985	0.416684	0.31038	0.408923	0.996009	0.855791	1.06578	1.1953
2	25180758..25183339	Nrarp	2.03064	0.000115462	4.37113	4.88116	2.39947	3.19704	8.72504	13.0241	6.06308	7.4853
9	36708482..36727065	Chek1	2.02982	0.00871642	0.215912	0.0939535	0.113051	0.12943	0.233034	0.322787	0.316644	0.453002
7	45526330..45554229	Plekha4	2.02822	1.35619e-09	0.676314	0.695588	0.517669	0.444447	1.3684	1.22474	1.43977	1.54459
X	152343598..152368704	Gpr173	2.02768	0.00461105	0.114264	0.100279	0.0361986	0.0939376	0.191279	0.243282	0.227419	0.178254
16	42248442..42340651	Gap43	2.02732	0.00626031	0.182526	0.403669	0.404768	0.204828	0.692315	0.800993	0.582207	0.764065
1	40772038..40790687	Mfsd9	2.02731	0.00742627	0.0922103	0.164943	0.0902139	0.135784	0.291041	0.291926	0.184947	0.399819
1	135108497..135132594	Ptprv	2.02546	0.019196	0.0636581	0.0439951	0.0529379	0.0206066	0.0883365	0.0955345	0.113779	0.130342
2	131989415..132030258	Rassf2	2.02538	2.4443e-11	1.07551	1.39049	0.986915	1.02444	3.36017	2.40862	2.72794	2.26331
6	124996694..125003096	Pianp	2.02531	0.00460428	0.19501	0.260564	0.16217	0.117836	0.387874	0.314862	0.471884	0.585624
3	132881745..132950291	Npnt	2.02455	0.00179817	0.641593	1.0856	0.392495	0.405828	1.66807	1.54334	1.71556	1.04189
2	26352176..26360918	Card9	2.02373	0.00170188	0.885	0.592087	0.793093	0.429067	1.3795	1.14434	1.61347	2.27266
14	121952551..121965195	Gpr183	2.02098	0.000522165	0.481446	0.700961	0.277589	0.307539	0.988771	0.916862	1.27091	1.03397
19	34607970..34613401	Ifit3b	2.02092	9.24725e-08	2.1683	1.94683	2.0035	1.43978	5.72202	3.67125	4.17361	4.4776
2	32414487..32451445	Slc25a25	2.02014	4.49505e-05	0.95821	1.25116	1.04286	0.976703	2.26029	3.91135	1.8162	2.09791
1	85600378..85645037	Sp140	2.02009	3.13167e-05	1.42	1.30082	0.750202	1.18972	3.69372	2.4276	2.97674	2.11317
17	35049966..35058749	Clic1	2.01998	3.88613e-19	22.3749	24.3346	18.5555	19.9281	54.9505	46.7765	50.7842	51.3959
4	139530548..139620382	Iffo2	2.01976	5.2421e-10	1.56971	1.36405	0.912395	0.945803	2.86296	2.87345	2.86772	2.77553
2	60251993..60284488	Cd302	2.01791	1.77087e-13	7.67851	8.0216	6.85211	6.96497	20.1329	16.4384	19.443	14.8159
9	121914356..121916305	Cyp8b1	2.01564	0.023288	0.114046	0.170774	0.0790336	0.123058	0.316516	0.271485	0.344959	0.259458
2	32876114..32925254	Fam129b	2.01542	3.265e-13	7.76483	8.09277	5.54182	4.90508	17.7244	13.9966	15.6283	14.939
7	126623249..126630861	Nupr1	2.01404	3.03114e-06	3.16246	3.51534	2.40307	4.04712	10.0044	6.39062	8.78115	6.60102
5	108132875..108233628	Ccdc18	2.01374	0.0117101	0.0475339	0.0637119	0.0814539	0.0484926	0.135921	0.0930278	0.17586	0.173026
11	106311341..106314762	Cd79b	2.01348	0.0123171	0.660486	0.393819	0.172316	0.368917	1.22205	1.01334	0.87604	0.707119
1	45908068..45926523	Slc40a1	2.01346	5.90392e-12	2.32273	2.38515	1.9898	2.27166	6.24922	4.08939	5.36098	5.80711
5	35502218..35525698	Cpz	2.01332	0.00835358	0.359092	0.342309	0.233404	0.149643	0.939328	0.645918	0.463065	0.507071
4	53011880..53022060	Nipsnap3b	2.01198	3.00854e-07	1.46656	1.82213	1.90018	2.11942	4.7257	4.50248	4.36799	4.03375
9	44134469..44142727	Mcam	2.01107	1.00258e-10	16.0817	14.9797	10.4799	9.79912	28.2272	32.6501	25.5195	34.4948
11	96916270..96965060	D030028A08Rik	2.01086	0.000224781	0.141898	0.10624	0.118002	0.10335	0.328179	0.209281	0.312148	0.274399
3	67457998..67463926	Lxn	2.01039	1.93283e-07	2.48861	1.97047	1.94177	1.46397	5.62772	4.68587	4.05516	4.24416
3	58519817..58525892	Serp1	2.00956	1.13998e-12	6.02275	5.13879	4.45869	4.92834	14.7352	10.378	13.2887	10.7037
1	128588199..128592293	Cxcr4	2.00942	0.00180283	2.42931	2.81948	1.43205	1.89794	8.39215	4.60854	3.82199	3.56791
X	7822289..7838280	Kcnd1	2.008	0.00502669	0.136706	0.0581414	0.0932797	0.0998525	0.272395	0.178496	0.266028	0.215316
3	83766321..83774316	Sfrp2	2.00709	0.000541157	3.4474	3.74783	1.97566	1.62725	8.14629	6.04028	4.01904	7.00284
8	4257660..4259274	Ctxn1	2.00607	0.00602721	0.321107	0.274761	0.305179	0.237588	0.572903	0.588724	0.75683	0.793146
17	25718926..25727419	Chtf18	2.00513	0.00478732	0.220333	0.154693	0.133786	0.158497	0.601793	0.286684	0.282736	0.420108
15	41864076..41869720	Abra	2.00487	0.000777521	15.6583	16.0542	17.2171	21.5315	35.0058	33.6412	74.8848	27.0465
12	11238920..11265801	Gen1	2.00424	0.000315586	0.146818	0.105593	0.0913218	0.120554	0.274959	0.287604	0.20875	0.332386
11	49794178..49838613	Gfpt2	2.00348	2.79364e-08	2.8987	3.98606	2.19417	2.20178	7.02375	6.34404	7.99535	5.21689
1	173350879..173466040	Aim2	2.0022	3.48144e-06	0.476413	0.475593	0.4314	0.575748	1.30752	0.992745	1.31876	1.09831
13	23583670..23621124	Hist1h2be	-2.00001	4.40813e-06	0.906615	0.668348	0.790336	0.836581	0.589998	0.450405	0.440139	0.426741
8	105413571..105464086	Lrrc36	-2.00122	0.0310743	0.22902	0.251237	0.338582	0.188281	0.242137	0.117389	0.143943	0.0893192
19	28893042..28967800	4430402I18Rik	-2.00175	1.24532e-07	1.94386	1.9094	2.29183	2.5723	1.31432	1.34621	1.25801	1.30687
15	103530279..103538003	Ppp1r1a	-2.00609	0.00031608	1.31969	1.0984	1.22726	1.23105	0.70889	0.563975	1.03012	0.619839
12	100779057..100896981	Dglucy	-2.00728	0	10.5356	11.0842	8.89373	8.531	6.20696	6.06085	4.70706	5.97363
17	67559748..67629332	CT030155.1	-2.0092	0.0200069	0.302478	0.242764	0.324568	0.46325	0.252747	0.250451	0.128786	0.159828
6	21215503..21729805	Kcnd2	-2.01073	7.76621e-12	3.7662	3.20202	3.26658	2.92502	2.26621	2.07298	1.79823	1.61545
8	83571698..83607971	Tecr	-2.01074	7.39679e-10	63.1973	64.8179	66.978	49.0551	37.2784	37.5146	25.1892	43.2165
16	21761287..21787807	Ehhadh	-2.01279	6.24218e-06	6.05211	8.05177	3.41215	5.54629	3.45078	2.98043	4.04123	3.05501
12	32821872..32826904	Gdap10	-2.01575	5.19622e-05	1.13351	0.911388	1.16441	0.949686	0.488329	0.441666	0.80672	0.723066
5	121856366..122050102	Cux2	-2.01639	7.05826e-05	0.998128	0.729204	0.807111	0.456983	0.431082	0.531939	0.315403	0.451646
11	7063489..7178506	Adcy1	-2.01672	1.33135e-06	0.554997	0.433687	0.413535	0.327694	0.275201	0.292265	0.190459	0.246467
2	120033417..120043030	Pla2g4b	-2.0172	0.0498151	0.252672	0.325089	0.396456	0.123459	0.154364	0.0986847	0.115361	0.264642
5	136038496..136046487	Upk3b	-2.01754	0.00463729	4.47299	4.62252	4.56671	3.161	4.74999	1.49319	2.14811	1.52643
7	112953962..112957457	Rassf10	-2.01946	0.000559995	0.731544	0.490927	0.758234	0.411837	0.382518	0.329194	0.419807	0.267733
15	81802421..81826863	Tef	-2.01975	3.64279e-08	11.2651	11.3119	17.0748	11.048	5.8776	7.83528	7.94811	8.22874
8	105269801..105275845	Hsf4	-2.02017	5.05569e-05	1.5382	1.53434	1.65281	0.98559	0.718843	0.814072	1.09885	0.707109
14	50888582..50897507	Klhl33	-2.02155	4.22717e-14	3.50352	3.17559	2.78876	2.44154	1.55935	1.81215	1.83456	1.73868
16	90341595..90349642	Gm49708	-2.02156	8.38436e-12	113.238	134.551	106.461	149.853	71.2008	77.4032	75.4269	74.1632
4	148495183..148500460	Angptl7	-2.02213	1.08576e-06	5.30972	5.77165	7.03058	3.81583	3.55292	3.25464	3.62885	2.3925
14	110748580..110755149	Slitrk6	-2.02275	0.0465782	0.170464	0.356451	0.167201	0.265998	0.0909798	0.211715	0.0793243	0.173023
3	40885897..40894193	6430590A07Rik	-2.02433	0.0147976	0.136298	0.262613	0.35721	0.235311	0.131823	0.133374	0.122658	0.191688
6	6248659..6378675	Gm20619	-2.02477	0.000132826	0.518461	0.583143	0.617138	0.566014	0.338567	0.416658	0.209654	0.360794
11	106365472..106377558	Prr29	-2.02532	0.000573709	0.709479	0.653776	0.554244	0.528922	0.462428	0.320425	0.301503	0.337491
12	79029163..79081655	Plekhh1	-2.02603	0.00492616	0.273104	0.160149	0.302817	0.178598	0.126326	0.174736	0.0864755	0.139327
3	35999833..36025106	Mccc1os	-2.02674	0.00189436	0.276418	0.206526	0.194663	0.17412	0.10367	0.191759	0.0986055	0.0951789
2	32757026..32775633	Ttc16	-2.02863	0.0453599	0.0652756	0.0761908	0.091678	0.0413212	0.0523357	0.0432384	0.0191458	0.0396011
2	71117923..71142926	Cybrd1	-2.03367	0.000418895	0.328023	0.379036	0.317526	0.265178	0.279375	0.15089	0.125992	0.189528
7	107748455..107758032	Cyb5r2	-2.03807	2.11295e-05	1.47417	1.40464	1.59008	1.00418	0.872076	0.57294	0.705937	1.01298
10	30603195..30606634	Gm20300	-2.03908	4.46889e-08	5.84257	5.19025	5.00875	5.84563	3.73045	3.63324	2.20431	3.19892
1	135779434..135810989	Tnni1	-2.03945	0.00461692	0.200768	0.213468	0.359603	0.233298	0.135728	0.147054	0.15288	0.147567
2	6188465..6213033	Echdc3	-2.04014	0	7.89959	7.43202	8.08174	6.45266	4.82732	4.2434	3.96291	4.3057
10	95336276..95366202	2310039L15Rik	-2.04227	3.4992e-08	0.873549	0.913435	0.941111	0.866372	0.596069	0.533495	0.422489	0.529961
8	41017468..41024216	B430010I23Rik	-2.04228	0.0379746	0.136018	0.109672	0.197947	0.13209	0.0629161	0.119661	0.065453	0.0773614
7	19282624..19296160	Rtn2	-2.04626	4.64173e-10	8.3487	8.0452	11.3141	7.70919	4.49276	4.64863	5.94847	5.5229
12	82588292..83162056	Rgs6	-2.04811	1.95737e-10	1.92758	1.98836	1.70061	1.5107	0.985265	1.23319	0.783998	1.09033
6	57506502..57535468	Ppm1k	-2.04893	0	19.7573	18.0317	15.8824	16.509	10.7147	10.6563	9.0631	10.1365
10	22645011..22704285	Slc2a12	-2.04949	2.05829e-07	0.892287	1.24544	0.99664	1.05342	0.698006	0.505216	0.584529	0.644818
2	45357265..45404035	Gm13479	-2.05004	6.99557e-05	0.55927	0.401439	0.698448	0.47261	0.304987	0.331464	0.317285	0.27858
11	119220160..119222473	Gm11752	-2.05209	0.0218823	1.5262	1.40638	1.87356	1.17629	0.504254	1.44422	0.839339	0.595228
15	58510048..58665092	Fer1l6	-2.05231	0.0384355	0.110463	0.120876	0.103343	0.0506567	0.0351281	0.0828883	0.0265778	0.0691094
7	4460674..4480487	Eps8l1	-2.05347	0.0207377	1.81917	1.05249	0.786408	1.61805	0.583702	0.381332	1.32212	0.7963
7	138835823..138846273	Mapk1ip1	-2.05391	5.11556e-09	7.91296	8.44802	9.60869	7.7864	4.20649	3.96048	5.4884	5.89775
4	138709837..138737167	Ubxn10	-2.0566	0.000182185	0.998901	1.58277	1.20213	1.04103	0.540935	0.544667	1.0719	0.631875
10	120857629..120863326	Gm15910	-2.05931	0.00351928	0.318127	0.319016	0.44611	0.444228	0.311616	0.224672	0.205829	0.14475
2	106642914..106650364	BB218582	-2.0602	1.29907e-05	2.62932	2.42289	3.03294	3.11166	1.53007	1.68547	1.28274	1.9682
7	102096879..102109489	Art5	-2.06143	0.00029709	3.98475	4.79214	5.7812	4.5824	2.33677	1.85659	4.48685	2.45842
11	98797707..98810087	Gm12359	-2.06351	0.0313222	0.213484	0.266981	0.338158	0.368567	0.0987486	0.18939	0.251585	0.152643
9	75232020..75305451	Myo5c	-2.06438	6.24479e-05	0.61348	0.744947	0.62301	0.574111	0.40046	0.467608	0.198647	0.388706
10	53337753..53345085	Gm47644	-2.06466	1.01362e-06	12.0208	8.74052	11.8489	10.1905	4.36846	5.17633	6.81974	8.28604
19	42197971..42202252	Sfrp5	-2.06559	2.87769e-05	1.15584	1.82009	1.0707	0.997744	0.676762	0.678402	0.836815	0.692344
3	104836430..104838183	Gm42659	-2.0657	0.0194726	0.396218	0.292088	0.316315	0.2873	0.117295	0.196841	0.122025	0.288451
3	67374097..67400003	Mlf1	-2.06664	0	76.3615	74.2108	87.5742	75.479	44.6419	48.3241	41.7995	45.9146
4	101346531..101356735	E130102H24Rik	-2.06763	4.4997e-05	2.93733	3.9066	2.71969	4.26079	1.87695	1.85542	2.43142	1.87387
2	11642807..11693193	Il2ra	-2.0679	0.000376009	0.345597	0.367803	0.34002	0.26051	0.27919	0.11688	0.155262	0.19933
8	110079746..110092741	Zfp612	-2.06974	3.70534e-12	2.37178	2.48455	2.95918	2.58386	1.56001	1.44543	1.47778	1.5096
2	62693414..63184287	Kcnh7	-2.07121	0.000685168	0.0985898	0.0689782	0.119438	0.102441	0.0489815	0.0619799	0.0502035	0.0614735
12	69241176..69284632	Klhdc1	-2.07194	2.70457e-13	7.54118	7.69219	8.55815	8.80453	4.81219	4.55649	4.87343	4.58043
10	18879735..18887029	Gm48483	-2.07216	0.0102596	1.00781	1.47041	1.67618	1.81241	0.517965	1.22851	0.677412	0.993545
14	54968678..54974349	Mhrt	-2.07398	2.59489e-06	28.7146	27.9372	36.8405	30.203	22.3699	20.5524	10.427	17.7747
11	55158470..55185077	Slc36a2	-2.08045	1.41304e-12	4.16767	3.85619	4.23285	3.17003	2.27542	2.26283	1.8787	2.33154
16	32271468..32274781	Smco1	-2.08091	9.29623e-07	8.49733	7.81202	7.78229	6.85854	4.81509	5.25642	2.66726	4.79032
MT	5018..5086	mt-Ta	-2.08152	8.64125e-10	122.475	99.4946	122.846	97.7244	74.1692	55.0412	65.5831	57.9269
17	12418960..12507704	Slc22a3	-2.08165	4.01053e-09	1.09642	1.15792	0.976668	0.909235	0.723699	0.591624	0.48103	0.54933
7	30184144..30186078	Cox7a1	-2.0834	2.87038e-14	755.085	803.054	984.611	866.83	485.93	509.391	452.638	507.315
19	44516957..44545864	Sec31b	-2.08517	3.1635e-12	3.52586	2.96369	3.5193	2.95854	1.7774	1.72484	1.78037	2.09422
5	148953748..148970122	1810059H22Rik	-2.08575	8.5357e-05	0.254526	0.28553	0.251542	0.210159	0.143327	0.128281	0.115633	0.176234
14	54940355..54942852	Gm49130	-2.08671	0.0142941	2.44124	2.68498	5.41369	3.02504	1.74846	2.57558	1.03941	2.32906
2	172868012..172940321	Bmp7	-2.0883	0.0135187	0.32509	0.312314	0.276096	0.197034	0.179168	0.223357	0.0456471	0.163654
10	52690533..53111622	Slc35f1	-2.09087	0.00200893	0.258802	0.383646	0.155956	0.267112	0.182168	0.167703	0.117576	0.133116
15	66670753..66850721	Tg	-2.0918	3.14708e-07	0.450637	0.429675	0.360869	0.302555	0.19397	0.264298	0.18243	0.22213
8	22480291..22483332	Gm17491	-2.09191	1.17312e-07	1.0826	1.29688	1.30708	1.11104	0.723324	0.71711	0.648299	0.623946
5	122100951..122113472	Myl2	-2.09308	2.00645e-12	2635.54	2709.24	3420.51	3347.47	1718.63	1855.39	1602.79	1761.8
4	3242055..3258092	AI838599	-2.09791	1.75364e-05	0.360341	0.440721	0.428603	0.367609	0.230319	0.168167	0.245011	0.262332
10	31332376..31445958	Tpd52l1	-2.09838	7.72189e-07	3.67707	4.2984	5.61479	3.82709	2.41036	2.03554	2.68088	2.75344
3	61002795..61008982	P2ry1	-2.09964	8.21382e-08	4.93004	5.17576	5.74656	4.42347	3.28429	3.62611	1.88116	2.63525
19	34617049..34640743	Ifit1bl2	-2.09997	0.000182234	1.11459	1.44552	1.29993	1.46815	0.794346	0.895532	0.935349	0.41323
1	153849542..153900228	Teddm2	-2.10673	0.00500318	0.238032	0.203676	0.144532	0.146767	0.0471871	0.10793	0.130906	0.123778
X	49782536..49797749	Igsf1	-2.10802	0.000313843	1.42656	1.62544	1.16495	1.13159	0.686618	0.957721	0.371067	0.951714
7	143458339..143461050	Cdkn1c	-2.10855	0	9.73431	9.56051	9.6445	7.42605	5.42339	4.93307	5.7283	4.34233
1	134983301..135105276	Lgr6	-2.1097	0	4.85696	5.23839	4.07615	3.86688	2.19595	2.87253	2.60192	2.4075
X	135839034..135844730	Gprasp2	-2.11223	2.51198e-05	0.538829	0.473955	0.461668	0.480985	0.283226	0.359961	0.175104	0.267459
10	75401115..75441679	Upb1	-2.11382	0.00550675	0.08595	0.0905164	0.108916	0.0918589	0.0340772	0.0576108	0.0720281	0.0484192
13	53912263..53915748	E130119H09Rik	-2.11439	0.00127406	1.47805	1.41439	0.945494	1.61939	0.631091	0.56484	1.06297	0.853586
10	43174704..43176562	9030612E09Rik	-2.11462	0.00467605	1.00189	0.57874	0.497414	0.658319	0.608685	0.297156	0.32895	0.299375
8	94386438..94395377	Herpud1	-2.11586	1.48791e-14	60.4946	59.5441	78.7158	59.7698	41.3147	34.0769	34.5077	35.9235
11	117426178..117438866	Gm11732	-2.11758	0.00732669	0.3032	0.588201	0.619293	0.495907	0.339547	0.237836	0.175522	0.363048
2	168748332..168767943	Sall4	-2.11764	2.58545e-05	0.356522	0.277632	0.250549	0.221065	0.162589	0.133048	0.165693	0.155366
12	107910403..108003602	Bcl11b	-2.1216	0.012468	0.171364	0.202125	0.159607	0.127215	0.126825	0.139051	0.0527756	0.0436642
18	12193768..12198675	Gm15956	-2.12185	0.0158506	0.886014	1.02056	1.10521	0.956031	0.870893	0.596064	0.304541	0.403142
1	130689182..130729253	Pfkfb2	-2.12488	8.73807e-09	8.2392	6.18686	9.50528	6.91707	4.06636	4.80398	3.2498	5.12639
17	49615136..49909847	Kif6	-2.12539	1.31743e-07	0.526858	0.506787	0.471442	0.510646	0.295008	0.221945	0.34058	0.277575
2	40595246..42653624	Lrp1b	-2.13144	0.0124839	0.0257244	0.0269371	0.0142615	0.0232151	0.0162259	0.011618	0.0141472	0.00851255
18	15389496..15410982	Aqp4	-2.133	1.12322e-05	0.887524	1.00689	1.24123	0.920124	0.52812	0.790259	0.421872	0.507324
10	95823973..95842930	Gm33543	-2.13455	9.26363e-09	2.72199	3.07048	2.68857	2.87632	1.99715	1.55434	1.53138	1.25276
2	9857078..9890034	Gata3	-2.13605	0.000758523	0.580013	0.289775	0.457155	0.392098	0.31031	0.219873	0.261333	0.165341
7	5124938..5125950	Rasl2-9	-2.13813	4.46248e-07	3.01861	2.90805	3.07318	2.36884	1.65015	1.47692	2.0223	1.17371
15	98877778..98894540	Rhebl1	-2.14028	0.000201415	0.522084	0.616138	0.670288	0.577178	0.372832	0.235102	0.483573	0.250055
8	104591451..104599026	Pdp2	-2.1412	1.00137e-09	4.83009	4.33836	3.24368	3.14921	1.98344	2.82256	1.90159	1.81774
7	111083064..111122684	1700012D14Rik	-2.14233	0.0147687	0.394925	0.345414	0.333985	0.265792	0.0743086	0.127473	0.250321	0.286291
5	53267083..53278540	Smim20	-2.14246	4.90249e-11	13.6461	13.5874	17.2499	15.1947	10.0781	8.81443	6.55874	7.84395
11	12314514..12351028	Gm12002	-2.14346	0.00154652	2.00651	2.76881	1.83351	2.69818	1.69767	1.5278	0.565605	1.36717
1	133050128..133068405	Gm28609	-2.15139	0.00565994	1.68113	1.21718	1.33145	1.08839	0.499898	0.944551	0.594348	0.819563
19	41829970..41832583	Frat1	-2.15227	0.00014692	1.27614	0.852565	0.731076	1.01897	0.354174	0.633986	0.584849	0.561299
17	24727820..24736143	Rpl3l	-2.1542	0	88.9964	104.382	115.526	95.1822	52.8426	60.0017	52.8146	57.4768
5	146188620..146194809	B230303O12Rik	-2.15547	0.00307152	0.137277	0.231916	0.186038	0.204084	0.0846649	0.11998	0.100661	0.111044
13	74211118..74292331	Ahrr	-2.15735	2.49888e-11	0.60656	0.512811	0.496252	0.454968	0.272397	0.302313	0.288238	0.27063
6	126101412..126166910	Ntf3	-2.16275	4.15855e-05	1.5732	1.40485	1.20487	1.80603	0.645175	1.06089	0.856268	0.737958
17	83033594..83078426	AC134555.1	-2.16427	0.0193728	0.180265	0.183597	0.210397	0.122848	0.149211	0.10998	0.0313064	0.0777047
18	44315707..44328323	AC132130.1	-2.16968	8.1047e-06	2.16314	2.7567	2.80674	2.24469	1.29862	1.61959	0.885892	1.59154
19	34806940..34879455	Pank1	-2.1731	1.0813e-13	6.88326	8.4375	5.49946	7.21313	4.22446	4.22368	3.77622	3.08756
4	107968332..108013532	Slc1a7	-2.1738	0.0233428	0.099281	0.152477	0.100909	0.128552	0.053577	0.0616533	0.0727998	0.0752892
4	24792680..24800310	Gm11899	-2.1778	0.000143237	2.23882	1.54728	2.06866	1.61049	1.27722	0.957764	0.656664	1.12055
3	108554338..108554751	Scarna2	-2.1784	0.000198175	5.50602	5.81623	8.11526	9.15804	4.09981	3.00225	4.50515	4.2773
3	151796502..151837630	Ptgfr	-2.17981	4.89136e-15	1.66513	1.63266	1.69168	1.47632	0.88025	0.984803	0.816501	0.828559
1	139197056..139377100	Crb1	-2.17988	0.000322762	0.0616379	0.0638984	0.0619367	0.0631833	0.0445485	0.0334924	0.0317793	0.0262928
3	133307518..133310008	Gm43254	-2.18332	0.0142719	0.848133	0.70956	0.606315	0.443128	0.258099	0.138602	0.515531	0.497616
15	78191114..78206400	Pvalb	-2.18625	0.0469525	0.400557	0.738218	0.710619	0.276615	0.395265	0.397992	0.17623	0.145805
7	44384102..44400187	Syt3	-2.18876	7.53118e-06	0.534933	0.558659	0.425078	0.477157	0.321668	0.273136	0.294188	0.194719
1	134037254..134048277	Fmod	-2.19161	5.52348e-05	5.701	6.79533	4.39131	2.47512	2.75372	3.11213	1.60926	2.74703
10	114398823..114802307	Trhde	-2.19606	0.00747671	0.0827239	0.060348	0.10319	0.101163	0.0701517	0.0456634	0.0303295	0.0407766
5	33629925..33632092	Gm9903	-2.19832	0.0437841	0.365982	0.219944	0.423443	0.288451	0.206089	0.276681	0.0350039	0.159284
MT	5260..5326	mt-Ty	-2.20084	7.30611e-09	73.8532	76.4661	91.0892	62.6771	47.2117	31.9493	43.3539	41.5327
12	112489448..112499927	A530016L24Rik	-2.20523	1.18376e-09	7.0614	8.62383	6.58088	6.34245	4.21725	4.55164	2.4677	4.04267
7	4940512..4964406	Sbk2	-2.20652	1.20593e-13	4.75236	5.27463	4.9364	3.59145	2.50877	2.13569	2.35125	2.91798
17	35122738..35126440	Gm20522	-2.20869	0.00128545	2.3402	2.90796	2.35891	4.13203	1.04967	2.11383	1.599	1.61334
MT	5192..5257	mt-Tc	-2.2096	5.36482e-08	128.464	90.4328	130.765	90.5318	58.4476	46.3832	69.0275	62.8597
10	93335393..93348877	Gm17745	-2.20965	0.0199598	0.64075	0.36335	0.23682	0.425468	0.34958	0.122432	0.21685	0.209315
14	29018208..29033645	Lrtm1	-2.20998	3.69922e-09	39.1752	38.684	38.6735	39.6564	21.2888	25.4845	12.8443	24.303
14	66635251..66771168	Adra1a	-2.21109	3.72913e-10	1.76768	1.70813	1.44086	1.43791	0.739569	0.770054	1.19459	0.710107
14	34661707..34662704	Gm49024	-2.21124	0.0137432	0.612797	0.590352	0.988316	1.20222	0.644212	0.438204	0.275735	0.48161
7	27356383..27447686	Sptbn4	-2.21301	0.00232788	0.113369	0.0616095	0.080579	0.1079	0.0403382	0.0433243	0.0543543	0.058197
6	83156404..83162945	1700003E16Rik	-2.21348	0.00814544	0.725945	0.507479	0.277561	0.259303	0.312633	0.238359	0.206501	0.17085
10	80321283..80329498	Pcsk4	-2.21597	0.000861081	0.516879	0.484958	0.677316	0.365056	0.147799	0.272347	0.341111	0.324981
14	61607457..61612826	Kcnrg	-2.21645	0.00469653	0.35034	0.533377	0.320898	0.552245	0.324104	0.252244	0.234555	0.138615
4	40720154..40722398	Gm6297	-2.22167	0.00841339	0.20726	0.214861	0.287261	0.268366	0.179755	0.0858051	0.142479	0.117881
MT	5089..5159	mt-Tn	-2.22313	6.64147e-11	123.332	112.206	143.696	107.815	78.2375	55.76	65.0277	61.6396
2	55433514..55437860	Gm26794	-2.22331	0.000149356	1.515	1.86537	0.914971	0.645542	0.721649	0.619202	0.531817	0.698137
1	167598384..167639623	Rxrg	-2.22479	5.57699e-14	19.787	19.5272	16.5723	18.9923	12.0916	10.8723	7.54747	9.46029
13	96416134..96471198	Ankdd1b	-2.22621	0.0430733	0.060729	0.202859	0.16834	0.104845	0.112362	0.0565688	0.0667961	0.0483562
4	9283972..9287391	Gm11816	-2.22642	0.000666264	2.2318	1.01527	1.2843	1.24371	0.731783	0.654962	0.714681	0.951215
10	41490439..41514286	Ppil6	-2.23107	0.00253649	0.689617	1.09564	0.764645	0.759509	0.48398	0.196897	0.627735	0.47608
16	17572018..17583214	Slc7a4	-2.23722	0.000216258	0.274439	0.351582	0.178125	0.254236	0.179579	0.127473	0.12516	0.127917
15	88982909..89055152	Mov10l1	-2.23754	6.38091e-10	9.32382	9.53487	11.0088	11.9322	6.8304	6.34446	4.12991	5.09209
8	83576044..83585919	D830024N08Rik	-2.24002	6.92209e-10	8.27536	7.6875	11.2915	7.43316	4.66613	4.50976	3.63873	5.57603
15	79251014..79254761	Slc16a8	-2.24035	0.00401741	0.341987	0.247608	0.257311	0.179235	0.112992	0.131469	0.107472	0.177836
8	84010222..84012171	2210011C24Rik	-2.24181	1.4515e-06	1.20008	1.17838	1.17795	1.10387	0.69161	0.472399	0.605892	0.698224
7	80980846..80993415	Gm44899	-2.24216	0.0158173	0.723386	0.603106	1.10765	0.475764	0.318674	0.484873	0.492549	0.21943
6	128429735..128438677	Fkbp4	-2.24527	0	103.855	101.108	93.914	88.3959	60.773	54.9778	35.98	52.5675
10	68430953..68541896	Cabcoco1	-2.24593	0	11.7186	11.8744	11.8945	12.0552	6.68396	5.65399	6.78388	6.13387
8	83932329..83955205	Gm10644	-2.24624	0.000264616	0.576241	0.732413	0.771128	0.728982	0.395221	0.394863	0.185772	0.497264
10	39958061..39986646	Mfsd4b5	-2.24806	4.63565e-05	0.244455	0.17851	0.219909	0.218981	0.115208	0.137485	0.116683	0.0839462
8	114418086..114425846	Clec3a	-2.25104	0.0153982	1.4111	2.774	1.82539	0.771457	1.00083	1.20733	0.517359	0.727669
10	95318247..95324358	Gm48882	-2.25133	2.52265e-11	6.31788	6.81642	5.54582	6.88532	3.8478	3.35668	2.9244	3.37775
13	67288138..67306485	Zfp457	-2.25167	0.0106725	0.164782	0.189805	0.146168	0.213364	0.0914652	0.150083	0.0362489	0.0899722
2	91035620..91045729	Rapsn	-2.25446	2.50327e-10	5.07534	4.60579	4.8407	3.86179	2.72583	2.81009	1.74768	2.31633
11	98767932..98775333	Nr1d1	-2.25574	2.02372e-05	30.4006	27.8889	12.0808	13.0315	7.17099	12.5821	12.1131	10.8851
14	34119596..34120861	Gm30556	-2.25682	0.00045673	2.7187	2.12946	3.31593	2.69886	1.06892	1.80086	1.71943	1.11332
2	75975740..75978170	Ttc30a2	-2.26325	0.0021296	0.263007	0.442566	0.595922	0.463936	0.25389	0.26511	0.15093	0.249746
10	75831114..75837424	Gstt2	-2.26909	7.63443e-12	2.10697	2.52093	2.21013	2.15367	1.20664	0.98582	1.5082	1.02869
15	79030874..79038353	Gcat_1	-2.26957	4.6035e-10	4.26775	3.8897	4.80964	3.93565	2.44872	2.51992	1.61601	2.23897
9	120577331..120578074	5830454E08Rik	-2.2702	0.00258802	0.971459	0.757467	0.952865	0.967596	0.518487	0.680617	0.410967	0.272013
9	102505750..102546239	Ky	-2.2721	0.0257785	2.06161	1.82568	1.24257	0.893894	0.468058	1.51125	0.270445	0.800353
1	71242276..71414910	Abca12	-2.27243	1.0434e-08	0.390473	0.446311	0.586988	0.380818	0.239664	0.236265	0.270492	0.198168
2	3409043..3422648	Meig1	-2.27315	0.0033612	1.36219	0.976296	0.671283	1.37184	0.490069	0.605716	0.860121	0.367291
X	73757090..73772514	Plxnb3	-2.2735	8.21302e-07	0.539448	0.536546	0.375023	0.410226	0.269329	0.226875	0.160108	0.303893
X	105764279..105774939	Fgf16	-2.27648	9.45085e-07	3.88675	5.27895	4.77805	4.3033	2.61078	3.21821	1.56132	2.07606
19	4003313..4007005	Doc2g	-2.27679	0	43.1315	46.05	41.8727	41.6201	23.3952	23.6315	18.265	24.6554
7	45335290..45338974	Hrc	-2.28037	0	324.289	368.27	338.453	296.476	173.154	196.875	131.717	186.742
11	97509340..97576186	Srcin1	-2.28181	0.00411861	0.133787	0.0616417	0.116095	0.0677864	0.0565031	0.0385306	0.0351889	0.0635209
X	153139981..153171943	Rragb	-2.28259	0.00081095	0.714049	1.12312	0.928242	0.860809	0.763081	0.458714	0.433317	0.235271
19	9828899..9836897	AC132253.9	-2.28282	3.52138e-12	83.025	95.8445	74.1492	110.631	51.4816	55.4991	39.1467	44.4225
1	136052750..136119822	Cacna1s	-2.2931	2.11018e-10	1.31142	1.78335	1.11057	1.30057	0.659611	0.780126	0.597514	0.791744
1	104768529..104995481	Cdh20	-2.29483	2.68223e-05	0.394946	0.517175	0.276578	0.293076	0.16025	0.21801	0.175286	0.201772
6	34651354..34653894	Gm13861	-2.29702	0.0128991	1.12318	0.827997	0.747227	0.872595	0.207814	0.604493	0.494156	0.511054
1	194976375..195037904	A330023F24Rik	-2.30566	5.20687e-07	0.781597	0.783218	1.07423	0.85683	0.541612	0.2879	0.467432	0.519249
2	91237146..91238352	A330069E16Rik	-2.30892	0.000640563	0.971544	0.808627	1.04249	1.19035	0.63785	0.389243	0.413654	0.627439
15	78667331..78718771	Elfn2	-2.31269	0.0129257	0.123367	0.0947343	0.0721941	0.0295813	0.0412131	0.039724	0.033923	0.0436588
6	90462576..90475238	Klf15	-2.32084	0	21.1055	19.1272	22.971	17.4707	8.34811	11.2818	11.0757	10.4959
14	18204054..18239127	Nr1d2	-2.32087	8.24173e-14	20.1822	19.0807	21.848	22.8784	8.46772	12.149	12.747	9.90561
5	33104219..33162870	Slc5a1	-2.32313	0.00459117	0.243848	0.187253	0.383036	0.321589	0.169191	0.100953	0.0968535	0.215741
3	157894248..157925077	Cth	-2.32998	0.000305465	0.717128	0.422194	0.585319	0.593246	0.36857	0.362866	0.29579	0.154085
18	45268860..45686024	Kcnn2	-2.33	2.91983e-17	1.1651	1.16281	1.11851	1.06679	0.581972	0.601012	0.519971	0.589409
3	40900196..40902543	1700034I23Rik	-2.33192	0.0101207	0.295983	0.174556	0.380694	0.265718	0.219054	0.0784233	0.143243	0.129287
7	100472990..100486432	Ucp3	-2.33739	7.06133e-07	22.035	33.8607	11.2477	22.2971	10.2212	12.1364	13.2154	9.44105
6	63255876..64704323	Grid2	-2.34204	0.0245968	0.0188495	0.0173696	0.0128617	0.0175229	0.00938967	0.0120056	0.00318964	0.00791692
16	57302000..57606864	Cmss1	-2.34336	8.35362e-09	19.6693	21.4088	23.2755	23.4076	15.17	12.69	6.96647	9.94406
14	54979393..54991601	Gm31251	-2.34345	1.83166e-05	14.2112	13.2391	22.3764	16.3821	10.3445	8.48391	4.36099	10.6013
14	65266618..65323973	Fbxo16	-2.34392	0.0102355	0.154048	0.18712	0.108696	0.253866	0.136034	0.0579779	0.107824	0.0637209
3	63481112..63483879	Gm34302	-2.34528	4.26241e-09	42.7848	54.3948	49.3423	67.5453	33.3368	25.1958	26.9269	24.4644
11	101627195..101636100	Rdm1	-2.34848	0	14.5083	15.8088	17.2022	15.0073	8.76826	6.97093	8.09534	7.90236
19	37021291..37208601	Cpeb3	-2.35062	0	11.4659	10.9423	11.2832	9.57395	5.1198	6.55994	4.43751	5.64359
1	127486546..127679548	Tmem163	-2.35359	7.45374e-09	1.94953	1.67114	1.64457	1.34183	0.748979	0.825874	0.605534	1.11397
10	52388972..52404625	Nepn	-2.3555	9.89454e-06	1.52969	1.31989	1.01767	1.46451	0.694705	0.932664	0.458868	0.582126
4	138799244..138863482	Pla2g5	-2.35771	1.77456e-08	7.26776	10.0724	8.76385	8.36212	4.52989	5.83412	2.62927	4.30684
13	28394453..28420066	Gm40841	-2.35847	0.0219636	0.463965	0.21678	0.637619	0.180509	0.253905	0.1515	0.100626	0.237867
8	46292039..46294671	Helt	-2.36192	0.023372	0.400677	0.190975	0.42895	0.214679	0.127818	0.16016	0.0607871	0.251463
5	77086988..77115121	Hopx	-2.36261	7.24581e-12	107.747	101.924	120.649	118.51	63.3933	67.6549	38.1997	57.5361
10	63928472..64090277	Lrrtm3	-2.37121	0.031844	0.156944	0.0602591	0.18852	0.0959629	0.0362978	0.0866327	0.0431558	0.0773614
11	113043895..113201838	2610035D17Rik	-2.37438	9.20193e-09	2.33294	1.83576	1.96187	2.59084	1.24887	0.987538	1.08119	1.08536
8	13884794..13890281	Coprs	-2.37585	6.05017e-12	2.82871	3.0098	2.67389	2.90732	1.54377	1.74398	1.26467	1.14819
16	35541145..35664732	Sema5b	-2.38	0.000171937	0.141349	0.173669	0.130606	0.115237	0.0617498	0.0975306	0.0777354	0.0393035
16	91614254..91619026	Dnajc28	-2.38343	0	13.295	13.8967	12.0093	12.715	7.0406	6.49518	5.89219	6.42896
11	90336536..90390895	Hlf	-2.38581	1.7631e-12	2.82522	2.69543	3.90767	2.58246	1.28566	1.67436	1.5606	1.46156
10	56970329..56982232	Gm36827	-2.38805	1.48791e-14	10.4162	14.3565	13.3756	12.1231	6.1976	7.20555	6.218	5.38755
7	101317086..101346626	Stard10	-2.39012	0	24.535	21.3486	26.6692	24.5023	13.2465	11.3231	12.3113	11.6499
16	42884370..42912065	Gm19522	-2.39644	1.50924e-07	1.25507	1.4203	1.13527	1.41602	0.80461	0.428439	0.774994	0.61114
1	77367185..77515088	Epha4	-2.40465	0	7.49674	7.07672	5.90132	5.34213	3.01106	3.70093	2.56634	3.34511
16	87495999..87504033	B130034C11Rik	-2.4201	0.0103836	0.201602	0.278661	0.161442	0.319049	0.0828911	0.0649156	0.160148	0.173268
7	80902227..80905076	Nmb	-2.42393	8.27392e-05	3.78595	3.84404	7.07415	5.68893	3.47001	2.03179	2.66045	2.00974
1	182287990..182303325	1700047M11Rik	-2.42655	0.00149225	0.293029	0.171014	0.184115	0.26138	0.144579	0.113226	0.0966912	0.0888868
MT	1094..2675	mt-Rnr2	-2.42904	4.3467e-12	8539.05	7831.47	11552.1	12464.7	5009.33	4841.72	4960.64	5264.68
19	3388857..3407823	Tesmin	-2.43092	4.27336e-05	0.53295	0.399434	0.520022	0.613404	0.177494	0.353025	0.218846	0.258662
14	104461676..104467999	Pou4f1	-2.43118	0.00261052	0.113051	0.104175	0.184727	0.0924518	0.0550449	0.0788261	0.0458115	0.0541464
6	145365134..145614319	Lmntd1	-2.43152	1.49871e-15	1.16231	1.36196	1.40412	1.26346	0.720168	0.617832	0.556356	0.643121
2	132694432..132698523	Gm14097	-2.43261	0.0158463	1.83353	1.41706	1.83627	1.83802	0.71132	1.32227	0.13011	1.1303
2	55435970..55598145	Kcnj3	-2.43619	0	13.225	16.3619	13.996	13.8503	7.82604	7.92252	6.37316	5.87438
8	82331632..82403222	Il15	-2.43807	2.87038e-14	8.28674	7.71543	10.3062	8.61789	5.00463	4.61159	3.7324	3.74815
11	58954685..58973098	Trim17	-2.44383	0.0101669	0.156256	0.164558	0.0825029	0.244074	0.0963698	0.0554483	0.0654731	0.101568
19	5406740..5422847	4930481A15Rik	-2.45047	0	8.93529	7.89069	10.3615	8.21661	4.23641	4.14105	4.38164	4.4383
19	5298331..5308738	Gal3st3	-2.45069	4.97788e-05	4.13363	3.92548	2.32987	1.80394	1.83768	1.71132	0.783026	1.43152
14	26894557..26915258	Asb14	-2.45667	0	29.8162	26.5005	31.3552	31.5464	14.0944	14.0596	14.4063	15.4224
2	132686931..132751055	Shld1	-2.45837	1.03347e-11	11.9362	9.75277	14.7636	15.1663	6.65701	5.62112	6.21051	6.79929
17	12648869..12675829	Slc22a1	-2.46028	0.000194803	1.36511	1.41041	1.19256	1.69022	0.816411	0.605116	0.318499	0.991308
6	24528144..24573164	Asb15	-2.46348	0	9.56295	10.6691	8.506	6.88888	4.08315	5.49711	3.41999	3.96587
13	34963982..34990452	Gm16984	-2.46488	0.00340426	0.600757	0.478101	0.393615	0.353581	0.176836	0.248713	0.240282	0.198799
7	104177598..104183392	Olfr648	-2.46795	0.00356656	0.142363	0.148677	0.168375	0.188432	0.0526807	0.0707255	0.10439	0.086368
8	24836140..24948804	Adam32	-2.47339	0.0181415	0.111455	0.12838	0.102984	0.080175	0.068739	0.0538325	0.051079	0.0253563
19	4000626..4005816	Gm49405	-2.48001	2.23851e-05	1.36715	1.59445	2.59754	1.64115	1.3504	0.742872	0.728371	0.660941
13	73344665..73347384	Eprn	-2.48088	0.00257122	0.893985	0.392284	0.708034	0.69821	0.196914	0.317236	0.257531	0.503619
4	63414910..63495991	Whrn	-2.48636	3.20155e-11	3.67138	3.17365	2.71808	1.86751	1.50369	1.54975	0.945991	1.36881
9	109095389..109119917	Plxnb1	-2.49035	3.88735e-10	3.30095	3.40231	2.98848	2.27155	1.59793	1.80452	0.822413	1.41097
6	115583544..115592576	Mkrn2os	-2.49202	0.000142734	0.306201	0.262006	0.375891	0.245439	0.141635	0.144876	0.108255	0.159227
12	76324891..76334153	Akap5	-2.49423	0.00136994	0.399219	0.341599	0.334248	0.126593	0.158281	0.168649	0.0672097	0.159405
11	121434913..121450491	Fn3k	-2.49571	1.72683e-15	2.51509	2.75436	2.92886	2.46564	1.17506	1.49123	1.0704	1.3169
1	93990509..94017147	Gal3st2c	-2.49707	0.0114276	0.425593	0.450475	0.392184	0.342557	0.234105	0.23572	0.0316292	0.253835
16	78250861..78302487	E330011O21Rik	-2.49946	5.8505e-09	1.14572	1.14308	1.08889	1.38312	0.549882	0.499289	0.502177	0.721209
19	45791839..45816061	Kcnip2	-2.50835	0	32.0533	31.8138	34.1484	25.6877	14.4269	13.6342	16.3875	14.0095
5	122550204..122614518	Ift81	-2.5146	0	9.7581	10.707	10.9886	10.9011	4.84835	5.32076	4.65445	5.24137
X	150588229..150643878	Pfkfb1	-2.52995	1.27674e-07	1.72314	2.33396	1.35815	2.08482	1.12676	1.00847	0.593707	0.787191
3	105441595..105452955	Kcnd3os	-2.53462	0.0215867	0.267097	0.189329	0.432845	0.266035	0.0380147	0.204144	0.112993	0.168274
6	145738693..145746273	Gm15704	-2.54917	0.0169428	0.138106	0.263615	0.196883	0.119215	0.146015	0.0490076	0.0217004	0.107724
10	81606270..81620703	BC025920	-2.54922	2.25358e-05	0.714727	0.782587	0.568726	0.907304	0.334492	0.445585	0.184972	0.413203
9	120490532..120492547	D830035M03Rik	-2.54993	0.000417976	0.6943	0.689003	0.710619	0.599333	0.54349	0.221107	0.234973	0.243008
4	152307019..152318993	Rnf207	-2.55058	0	7.15275	5.90333	8.12082	5.48835	3.05468	2.76672	2.70938	3.85991
MT	70..1024	mt-Rnr1	-2.55167	4.22717e-14	4588.73	4062.59	6210.39	6231.69	2392.4	2517.51	2438.55	2612.5
13	74359578..74364005	Lrrc14b	-2.55414	2.00126e-10	19.4036	19.9071	18.9638	16.2618	9.62402	10.5436	4.60581	9.65976
11	69935796..69941605	Ybx2	-2.55907	2.28991e-09	4.09975	4.83785	7.06397	4.65924	2.55123	2.57646	1.89782	2.57669
8	24220510..24230146	Gm45163	-2.56432	0.000541157	0.132474	0.231297	0.231927	0.246765	0.0774024	0.0750499	0.107365	0.133243
9	65388684..65391652	Kbtbd13	-2.57178	1.17504e-07	1.14228	0.69023	1.0174	0.695078	0.346473	0.395378	0.411936	0.468624
4	136247729..136274898	Tcea3	-2.57648	0	42.0951	47.0788	52.6194	45.4217	21.1981	19.9592	22.2331	23.2192
6	79817916..79818364	Gm20594	-2.58098	0.000240742	2.16694	3.02373	3.63836	3.31353	1.60373	1.12779	0.749076	2.08462
13	23441822..23445935	Gm46404	-2.5846	0.000160188	0.16217	0.311329	0.194798	0.274144	0.11252	0.0839228	0.0966181	0.141428
10	128081354..128082970	Gm47438	-2.58662	0.000472735	0.532937	0.522779	0.895909	0.905243	0.222658	0.370098	0.302545	0.422402
2	136081104..136387967	Pak7	-2.59409	0.0339432	0.029914	0.047255	0.0615988	0.0664004	0.0197671	0.0424607	0.00470037	0.0233333
7	17074040..17133450	Psg16	-2.59685	0.034311	0.227941	0.247386	0.342604	1.07127	0.187441	0.239064	0.183857	0.295011
2	145934784..146215039	Cfap61	-2.59715	5.97236e-07	0.128431	0.176313	0.156934	0.16969	0.0727427	0.0694467	0.051892	0.0930219
9	27790775..28925410	Opcml	-2.59762	4.61166e-10	0.155086	0.195839	0.150729	0.137179	0.0655367	0.0681687	0.0905548	0.0679517
14	32685648..32689250	Gm28651	-2.6148	1.73058e-14	1.33733	1.50417	1.37379	1.09499	0.664074	0.545509	0.648941	0.545854
3	79641611..79737880	Rxfp1	-2.6293	1.95737e-10	0.340155	0.359319	0.358765	0.424926	0.202113	0.180895	0.149047	0.140931
17	15262714..15285358	Gm35576	-2.64263	3.21852e-05	0.184611	0.119082	0.216978	0.162547	0.0819773	0.100886	0.048733	0.0705593
17	46725664..46729168	Gnmt	-2.64651	8.48663e-08	1.75182	1.65677	1.96798	1.79077	0.682374	1.14514	0.709889	0.650259
4	95464724..95487394	Gm830	-2.64842	0.038375	0.0952553	0.117036	0.0352063	0.116487	0.029374	0.0525808	0.0611169	0.0216709
19	7087469..7088421	AC109619.1	-2.6618	0.0490807	0.466715	0.215036	0.549835	0.151079	0.107941	0.144914	0.0641677	0.265448
7	56038866..56049974	Gm34121	-2.66195	0.0309172	0.0458252	0.0844546	0.0762162	0.0593358	0.0635903	0.0142287	0.00630042	0.0312761
19	36215016..36264437	AC120164.1	-2.67034	1.54834e-10	0.848564	1.05471	1.16699	1.12998	0.529431	0.446619	0.37623	0.520789
15	83483769..83510893	Ttll1	-2.68323	0	13.9423	15.1092	14.8662	14.0631	6.5993	7.03721	4.88416	7.10859
11	67798187..67816002	Dhrs7c	-2.68556	2.87038e-14	42.4904	34.7599	43.1556	35.3106	18.4828	20.8835	10.9304	18.4372
2	119167773..119172390	Gchfr	-2.69372	3.54387e-07	3.01691	3.81264	2.00709	1.93459	1.07652	1.28468	1.0429	1.25505
9	53850164..53854560	Sln	-2.6987	0	54.6061	49.9301	66.7912	65.1434	25.3657	21.2708	32.0374	26.6407
4	20007938..20030785	Ttpa	-2.69887	0.000311997	0.215185	0.257043	0.194412	0.123834	0.140087	0.0593908	0.0613622	0.079779
15	58314573..58324169	Klhl38	-2.70174	7.65975e-11	17.6821	19.3627	15.8435	12.9094	3.89475	8.7095	7.39517	8.54295
16	5885355..7411526	Rbfox1	-2.70317	0	5.54078	5.88589	5.338	4.07938	2.20932	2.51097	1.95964	2.38598
12	16204911..16221279	Gm36372	-2.70436	1.05147e-07	3.50163	2.86453	3.09023	3.94799	2.08248	1.09465	1.33622	1.43069
12	4595340..4655888	Gm48678	-2.70503	0.00176038	0.0627156	0.115583	0.0985134	0.0631602	0.0386794	0.0346189	0.0459875	0.028536
3	108364911..108380057	Mybphl	-2.7163	0	29.4762	25.6161	28.1901	26.3471	12.3748	12.5729	9.65681	13.283
2	32050086..32064911	Gm16534	-2.72616	1.66235e-07	2.07962	2.4104	1.65735	1.66895	0.751518	1.13001	0.464625	0.990597
X	38476461..38482486	Gm7598	-2.73835	0.00265938	0.373854	0.180453	0.256612	0.261248	0.0329388	0.125294	0.186021	0.121504
4	151003652..151044665	Per3	-2.74059	2.17001e-08	1.88064	1.88229	3.56416	2.21532	0.714657	1.23135	0.996072	1.21641
5	35278319..35281763	Adra2c	-2.74214	0.00214051	0.274356	0.223072	0.187891	0.0835868	0.0447901	0.113583	0.0976299	0.0660884
3	95124476..95129209	Tmod4	-2.75274	1.29631e-11	5.63421	7.11643	8.04237	8.83268	2.66606	3.09667	3.52594	3.63914
1	163702256..163725232	Mettl11b	-2.76932	0.0332998	0.180511	0.166339	0.333583	0.272686	0.166993	0.0124552	0.0661816	0.164267
16	97741933..97763787	Ripk4	-2.77782	0.00608982	0.0928945	0.107001	0.154502	0.160377	0.042969	0.102555	0.0255438	0.0422676
2	25498651..25501719	C8g	-2.78092	9.17283e-06	0.670296	0.737773	0.805158	0.546468	0.396176	0.154168	0.245754	0.372765
12	16185773..16206472	Gm48607	-2.78119	2.98123e-05	0.335429	0.412125	0.526891	0.337807	0.129296	0.162012	0.215215	0.17806
7	133747624..133753038	Gm45670	-2.78122	1.75803e-07	22.325	24.5713	26.1411	24.1989	14.3234	8.44936	5.03148	13.8049
17	28726083..28726700	AC170998.1	-2.78181	0.0390415	0.989597	0.580301	0.498756	0.194145	0.332906	0.0744894	0.197902	0.327472
12	100941742..100949875	A630072L19Rik	-2.78301	0.0492541	0.0357693	0.0549349	0.0661014	0.0205845	0.0220604	0.0197446	0.0131143	0.0162753
5	100670859..100678105	Gm15777	-2.78416	0.0276542	0.317337	0.584844	0.281489	0.164359	0.117429	0.183928	0.034904	0.202146
11	94967593..94968456	Hils1	-2.78743	0.00283209	0.353918	0.741208	0.998897	0.472151	0.17859	0.319684	0.212333	0.35135
6	87428994..87437677	Bmp10	-2.79186	2.10429e-06	59.8384	30.5511	31.8528	24.9851	9.90303	16.4145	10.3372	24.7169
15	102657111..102660468	Gm4544	-2.80909	2.4452e-10	3.63836	4.2003	4.57814	3.9347	2.55279	1.32011	1.70865	1.37646
10	15697996..15760012	Gm40604	-2.80997	3.21183e-07	1.13675	1.8728	1.64237	1.5165	0.60548	0.684527	0.681991	0.626944
11	59002910..59007293	Gm10435	-2.81632	0.000629604	15.733	13.4209	19.2144	11.7358	6.98735	8.31483	1.33757	8.53326
12	71337628..71342803	Gm33016	-2.81983	0.0483211	0.656985	0.605404	0.182116	0.354452	0	0.169994	0.361311	0.2242
5	25759997..25850688	Actr3b	-2.82245	0	10.0534	9.92956	10.8421	9.62823	5.19642	4.28073	2.88738	4.6526
MT	15289..15355	mt-Tt	-2.82352	0.000540111	5.39377	7.64661	7.82079	7.87941	2.30301	3.09187	3.65086	3.02056
13	23541714..23543392	Hist1h2bh	-2.84439	0.000255806	0.314577	0.335649	0.36716	0.228673	0.137851	0.12338	0.127476	0.120535
18	34408489..34444116	Pkd2l2	-2.84657	7.43963e-22	2.27505	2.69226	2.58629	2.53855	1.16533	1.17386	0.900841	0.971963
12	84052144..84060402	Acot3	-2.85395	6.7214e-05	0.404286	0.461955	0.322755	0.446704	0.314169	0.113814	0.0978287	0.15452
16	27353322..27370239	Uts2b	-2.8601	0.0103901	1.09863	0.30678	1.03359	0.919621	0.184793	0.220524	0.585886	0.424144
9	101342194..101348017	Gm28979	-2.87456	0.0378909	0.288817	0.133071	0.220165	0.140239	0.0166993	0.164409	0.0198545	0.0985605
9	55326913..55438345	Tmem266	-2.876	1.62822e-06	0.672263	0.858581	0.510013	0.615944	0.376426	0.288082	0.116751	0.300518
5	112255815..112269585	Crybb1	-2.88557	6.78057e-05	1.07244	1.19629	0.844897	0.803939	0.574389	0.257045	0.155208	0.590696
MT	9808..9875	mt-Tr	-2.89257	3.39698e-06	64.9999	46.7118	30.3698	45.5225	27.2297	10.1547	21.583	18.2289
4	154637576..154644724	Gm13111	-2.90277	3.45289e-07	1.1694	1.5549	0.87892	0.806202	0.530022	0.578355	0.233074	0.421382
7	44429018..44463351	Lrrc4b	-2.90318	6.77016e-08	3.16045	2.37008	2.76766	1.66311	0.816551	1.42237	0.626342	1.13142
5	112246493..112252518	Cryba4	-2.90816	3.37235e-15	4.34562	3.75989	3.75174	3.83713	1.71856	1.73041	1.31352	1.59994
9	49340627..49408177	Drd2	-2.91852	3.20864e-06	0.742171	0.854877	0.822917	0.753714	0.212036	0.506072	0.18007	0.36749
MT	4950..5016	mt-Tw	-2.95427	8.30359e-08	42.3204	40.1447	42.7843	37.9644	25.3331	10.6498	19.6234	10.572
1	178313328..178318549	B230369F24Rik	-2.95741	3.1496e-09	2.09576	1.7411	1.794	2.17467	0.88402	0.971039	0.429974	0.839946
4	141613376..141618633	Tmem82	-2.96151	1.26622e-24	3.94935	3.79974	4.1705	3.92624	1.4885	1.71865	1.38668	1.75578
10	79689020..79695261	Gzmm	-2.96489	2.0992e-07	1.85073	2.48853	3.81101	3.21147	1.18801	1.20403	0.872411	1.32329
11	70654741..70656493	Gm12319	-2.96541	4.35353e-08	4.67205	4.23348	4.14428	3.42805	1.36869	2.45001	1.11341	1.48807
4	42868004..42874234	Fam205c	-2.97334	0.0362637	0.118861	0.0547646	0.214164	0.115429	0.0412351	0.0615105	0.0653681	0.0270414
8	91974095..91991947	Gm36670	-2.97998	0.00103197	0.207811	0.191495	0.372217	0.317376	0.118307	0.132359	0.105495	0.0727349
6	124769863..124779727	Lrrc23	-2.98374	0.0324785	0.336662	0.0590915	0.266636	0.138387	0.103817	0.106193	0.0352663	0.0583557
8	93201218..93229619	Ces1e	-3.00344	0.0057644	0.139692	0.117022	0.197133	0.131547	0.0352448	0.0736046	0.0838079	0.0346695
14	47097679..47116161	Gm10371	-3.01332	0.00442494	0.118404	0.145477	0.175048	0.193061	0.0608541	0.0326794	0.0868223	0.071833
3	68869586..68872163	1110032F04Rik	-3.01692	0.0248239	0.129397	0.258348	0.0956496	0.0744651	0.0399022	0.0178567	0.0474413	0.10794
5	109922649..109923481	Gm26808	-3.02403	0.0271281	0.541094	0.747917	0.674958	0.350312	0.125143	0.336018	0	0.369302
11	46342287..46345020	Gm12167	-3.02706	1.5114e-10	10.8213	11.3012	13.8117	16.0668	5.69511	3.54417	6.24214	5.29578
11	115406586..115408314	Ict1os	-3.03643	0.0294321	0.158548	0.21915	0.175797	0.387774	0.122229	0.043759	0.0581291	0.144281
1	180432387..180483504	Stum	-3.03784	6.3642e-12	0.65586	0.899604	0.785728	0.76463	0.209223	0.333945	0.410443	0.26412
17	12876034..12877977	Mrgprh	-3.03855	3.30284e-06	1.77317	1.51536	1.01475	1.02454	0.793733	0.627527	0.28311	0.338337
2	73386970..73420498	D230022J07Rik	-3.05613	0.0442909	0.130879	0.265327	0.551449	0.293741	0.121078	0.216735	0	0.119102
14	76672963..76687169	1700108F19Rik	-3.06424	0.00034873	0.122461	0.128967	0.193978	0.113262	0.0566453	0.0579414	0.0384845	0.0557207
12	16229750..16232227	Gm48605	-3.06692	0.00768587	0.221377	0.49542	0.280529	0.382195	0.175542	0.0785571	0.0347849	0.230236
11	120659157..120661815	Notumos	-3.06746	0.0234582	0.125455	0.0578025	0.11592	0.0451229	0.00967167	0.0432817	0.0344971	0.0380552
12	70650182..70693780	Gm24474	-3.0728	3.96727e-09	4.62324	7.53737	7.75507	8.1864	2.79651	2.45386	3.39008	2.3733
8	111058920..111092426	Clec18a	-3.08099	6.61653e-05	0.403321	0.189334	0.455638	0.1905	0.112639	0.107115	0.133921	0.117726
7	44668233..44678235	2310016G11Rik	-3.08813	2.7197e-07	0.802914	0.739876	0.929837	0.816308	0.231089	0.295471	0.235501	0.487109
9	123170824..123216038	Cdcp1	-3.09705	0.000175241	0.135603	0.113597	0.0546751	0.0638484	0.0342133	0.0272192	0.0361578	0.0411336
15	95824458..95830072	Gm17546	-3.1051	0.0426672	0.0758491	0.768834	1.17742	1.04759	0.421014	0.251211	0.166854	0.345118
11	121830247..121843423	Ptchd3	-3.10582	0.0346496	0.0563052	0.14083	0.0445936	0.0416604	0.0372062	0.0333004	0.0265416	0.00731979
8	4248214..4251423	Tgfbr3l	-3.11175	3.90049e-07	0.407967	0.673189	0.725868	0.401304	0.18432	0.235671	0.146097	0.259016
6	124715232..124715502	Gm23547	-3.11642	0.00465475	1.02578	1.32334	1.4786	1.23966	0.474483	0.424672	0	0.933475
11	98348404..98357796	Ppp1r1b	-3.11989	1.55581e-07	1.05384	1.50477	1.4422	1.16376	0.368891	0.573858	0.271507	0.725739
8	105382807..105413502	Kctd19	-3.12007	0.0189223	0.0820827	0.0756382	0.0505628	0.0866011	0	0.0377579	0.0200629	0.0497976
MT	3706..3774	mt-Ti	-3.12674	7.66792e-06	55.1945	43.0648	80.4081	77.2057	41.7435	17.0127	22.5996	17.9647
6	146850104..146871406	Smco2	-3.13054	0.0498671	0.0758698	0.0559305	0.201898	0.196477	0.0561506	0.025128	0.0667596	0.055234
10	128296139..128298752	Il23a	-3.13552	0.00446102	0.197943	0.182402	0.10974	0.128152	0.125895	0.0409741	0.0136074	0.0450328
8	119623854..119635680	Kcng4	-3.14343	0.00981318	0.116863	0.121148	0.072887	0.0567439	0.0743265	0.0241905	0	0.0332333
7	81059113..81066307	Platr32	-3.14472	0.0173171	0.634995	0.520125	0.938775	0.791758	0.0652715	0.233677	0.620831	0.192618
4	88722757..88757579	Gm13274	-3.14878	0.00276203	0.117082	0.30055	0.166912	0.158821	0.030947	0.138491	0.0551912	0.0456628
18	83490414..83494417	AC115789.5	-3.18299	5.18712e-06	0.394984	0.439277	0.226529	0.399744	0.163802	0.146607	0.104866	0.123945
1	90958133..90969661	Rab17	-3.1856	1.28375e-11	0.83731	0.848728	0.804619	0.927571	0.348573	0.300426	0.337686	0.292086
7	6671269..6696450	Zim1	-3.19381	7.10303e-11	0.436611	0.383324	0.301141	0.225541	0.155841	0.0910897	0.143691	0.10637
2	27165233..27183200	Dbh	-3.19818	3.34149e-09	0.650564	0.485299	0.423646	0.445698	0.15285	0.213756	0.147655	0.216135
3	117574836..117689507	Plppr5	-3.19876	0.0010046	0.142405	0.0984185	0.190794	0.163903	0.0164676	0.0933463	0.0717898	0.0377973
17	27235075..27248066	AC141882.2	-3.20305	4.28576e-08	1.32474	1.62444	1.83898	1.21558	0.357046	0.362748	0.757227	0.749898
12	40175493..40199490	Lsmem1	-3.21223	0	8.05565	8.3216	9.06721	9.19458	3.30341	4.24825	2.35921	2.91677
X	169985801..169986939	Gm15247	-3.21743	0.041736	0.551835	0.254255	0.611873	0.238177	0.127628	0.228459	0	0.188317
6	124834240..124840275	Gnb3	-3.23553	2.74538e-13	1.80607	1.90759	1.79177	2.40693	0.547169	0.822044	0.755104	0.797746
MT	3845..3913	mt-Tm	-3.23651	1.71061e-07	70.101	47.8911	44.6712	58.7737	35.0347	14.3441	14.1801	17.9647
4	139376549..139380379	2700016F22Rik	-3.24358	0.00544611	0.053978	0.135009	0.0940511	0.079877	0.0570695	0.0127696	0.0424077	0.0210517
3	108379277..108383741	Gm12522	-3.24472	0.00383571	0.273542	0.157541	0.164289	0.108225	0.0316322	0.0283115	0.137899	0.0622317
X	6779306..6948363	Dgkk	-3.25612	0.0474478	0.0349522	0.0143147	0.0387549	0.0268191	0	0.00643119	0.0170863	0.0176706
11	104550663..104595753	Myl4	-3.26485	0	113.011	89.488	111.128	104.167	42.0778	35.3523	34.3081	40.9381
7	96813869..96818306	Gm44633	-3.26705	0.0166016	0.633227	0.350107	0.561697	0.327969	0.292904	0.104862	0.069649	0.172874
19	12763660..12765632	Cntf	-3.27028	0.00352661	0.544056	0.453594	0.746878	1.36419	0.215706	0.429026	0.113983	0.377218
10	41914990..42018442	Armc2	-3.29788	0	4.0298	4.50456	4.53256	4.38331	1.48835	1.45699	1.57389	1.7808
8	69880369..69887687	Cilp2	-3.29859	4.04553e-13	1.96537	2.18515	1.58617	0.928928	0.494786	0.629586	0.666235	0.562942
17	36977701..36981237	2410137M14Rik	-3.30187	0.0251041	0.189321	0.494296	0.174932	0.46304	0.0583813	0.0522525	0.104118	0.258428
19	36347614..36348298	Gm47735	-3.30729	0.0441176	0.243492	0.149583	0.404975	0.210187	0.075086	0.0672036	0.133909	0.0738604
19	27216484..27254231	Vldlr	-3.32143	0	33.111	34.4831	27.7494	31.0323	9.07041	10.1643	13.1712	12.7039
MT	1025..1093	mt-Tv	-3.32208	7.30828e-06	8.46047	8.53872	10.2744	7.99879	3.7271	2.0015	3.1019	3.66626
3	122044443..122180123	Abca4	-3.32257	6.67321e-19	0.504085	0.707417	0.651228	0.692625	0.207498	0.250812	0.226356	0.231467
7	28833854..28841708	Lgals4	-3.33234	0	16.2109	20.9909	20.744	27.189	7.17631	5.28949	9.43033	8.92778
11	88356291..88363947	Gm15893	-3.3586	0.00916122	0.196142	0.0821557	0.336108	0.200098	0.0659832	0.103349	0.0588376	0.0486796
6	55170626..55175043	Inmt	-3.36716	4.57038e-07	5.97672	5.92373	8.63047	7.9488	2.9253	1.49612	4.35707	1.48621
2	5037280..5041133	4930551O13Rik	-3.3796	0.034997	0.182714	0.120264	0.173651	0.225318	0.144884	0.0864497	0	0
16	28160098..28753068	Fgf12	-3.39475	8.06151e-24	3.41938	2.4943	2.66342	2.94781	0.957701	1.21339	0.837966	1.01548
11	5896637..5898782	Myl7	-3.39728	0	564.973	483.06	622.783	525.399	203.033	190.497	154.02	222.315
4	132110726..132144486	Oprd1	-3.39847	0.00284464	0.117527	0.0891883	0.114983	0.0417743	0.0447696	0.0171728	0.00760406	0.0503301
5	118065360..118069710	Gm9754	-3.41037	0.0100465	0.083285	0.0596914	0.133389	0.0798814	0.0513654	0.0229866	0	0.0421058
7	49085083..49086981	Gm32849	-3.41757	4.83461e-14	1.31418	1.19675	1.16572	1.20115	0.486305	0.422452	0.272088	0.492437
16	45711230..45724608	Tagln3	-3.4369	0.0129302	0.13451	0.165265	0.422575	0.638613	0.103697	0.111374	0.12329	0.142807
2	173025685..173034580	Gm14453	-3.4374	0.022698	0.653495	0.231611	0.55738	0.694289	0.0930089	0.416225	0	0.182981
9	34918233..34929509	Kirrel3os	-3.44017	0.0270814	0.0804911	0.0539429	0.0567943	0.0189495	0.0135388	0.024235	0.0160968	0.0133178
17	67630964..67632723	Lrrc30	-3.45431	0.0124694	0.110563	0.116437	0.210157	0.0954401	0.0876715	0.0523119	0	0.0287468
2	155611212..155634307	Myh7b	-3.45521	3.66374e-13	9.52044	7.44467	14.408	9.8749	3.9153	3.64306	2.18465	4.53778
14	34590618..34600142	Opn4	-3.45557	2.67449e-05	1.07026	0.977584	1.13466	0.850935	0.390835	0.505275	0.0722835	0.392999
7	7127073..7136755	Zfp773	-3.45563	2.11774e-07	0.122183	0.124237	0.11679	0.15275	0.05067	0.0348852	0.0556094	0.0383407
11	23067998..23075574	Gm12059	-3.47312	0.000685011	0.18801	0.12375	0.238246	0.108196	0.0828243	0.0370648	0.0886258	0.0162945
13	117130027..117135884	Gm6416	-3.47685	3.41963e-09	1.45857	1.45474	2.70178	2.20707	0.777859	0.610951	0.660591	0.655853
11	69554092..69560205	Efnb3	-3.4914	0	17.1002	19.2584	16.3944	12.3035	6.11616	7.26746	3.41974	5.06262
11	118444200..118454995	Gm11747	-3.50176	0.0276542	0.0843407	0.139894	0.11222	0.189292	0.0468149	0.0279335	0.11132	0
8	72204335..72212837	Cib3	-3.50832	0.000462282	0.372674	0.216224	0.198957	0.154892	0.14046	0.0457144	0.0910901	0.037682
15	99875540..99877595	Gm49494	-3.5178	0.0411386	0.184233	0.132042	0.136185	0.0883519	0	0.0169494	0.0450308	0.11177
19	3689686..3708176	AC132452.5	-3.54213	0.0155796	0.389474	0.358895	0.269905	0.504302	0	0.201552	0.214192	0.0886066
14	5607620..5807982	Gm3383	-3.56475	0.00876799	0.153816	0.141739	0.0930275	0.060353	0.0129361	0.0694685	0.0153802	0.0381748
15	79015329..79025782	Gm17753	-3.63046	0.00331322	0.103598	0.350034	0.210593	0.447137	0.0798663	0.142964	0.075965	0.0628501
9	92192936..92209772	Plscr5	-3.65179	4.2853e-06	0.583516	0.473178	0.49172	0.362666	0.23752	0.154608	0.10269	0.106201
[truncated: 153 more rows]

## Sheet: DEGs  (PAH_aKO vs. PAH group)
Table S1B. The identified DEGs (PAH/aKO vs. PAH group) .
Chromosome	Region	Name	Fold change	FDR p-value	PAH_Rep1 - RPKM	PAH_Rep2 - RPKM	PAH_Rep3 - RPKM	PAH_Rep4 - RPKM	PAH_aKO_Rep1 - RPKM	PAH_aKO_Rep2 - RPKM	PAH_aKO_Rep3 - RPKM	PAH_aKO_Rep4 - RPKM
9	72958852..73016319	Gm44503	181.128	0.000917558	0	0	0	0	0	0.307566	0.113806	0.109333
13	60842612..60864475	4930486L24Rik	178.601	0.0456175	0	0	0	0	0.947858	0	0.678329	0
19	45749508..45752310	Gm15491	90.8594	0.00116363	0	0	0	0	0.167349	0.183166	0.244703	0.90676
14	50807449..50807767	Rpph1	42.2291	0.00191216	0.32247	0.216463	0.191699	0	20.0141	10.8666	1.56367	0.316255
12	69159295..69159594	Rn7s1	37.4373	0.0129755	5.40056	7.28879	0	0.168648	273.98	176.073	21.8776	14.7965
6	94826781..94826923	Gm24601	10.9755	0.000463328	3.95646	3.38015	2.35199	3.89187	85.4265	49.6361	9.36302	7.2313
12	69361182..69361481	Rn7s2	8.03287	0.00877549	8.82949	6.98189	13.8611	28.1642	259.736	171.947	23.9779	17.3187
17	39846353..39848827	CT010467.1	5.05996	0.00776128	373.153	360.682	303.924	757.671	4479.2	3475.85	734.038	509.352
15	75884137..75888770	Mroh6	3.30385	0.0148456	0.139262	0.176576	0.12418	0.228314	0.725943	0.8318	0.426495	0.250393
9	56223715..56223771	Gm24270	3.27323	7.93797e-06	87.0767	98.9337	94.4099	109.177	470.083	422.325	210.025	172.567
2	168010529..168011506	Gm14236	3.00129	0.00799045	13.6843	19.5858	12.6932	23.2955	85.871	73.3218	30.3477	19.697
4	130024256..130047774	Gm12963	2.70822	0.00851837	2.33586	2.87464	2.0829	3.4687	11.591	8.91419	4.81499	3.89885
9	110281287..110281409	Mir6236	2.49999	0.00879471	436.143	575.618	412.899	666.776	2087.09	1742.62	808.725	607.774
9	123366927..123462666	Lars2	2.33406	0.00729685	23.3584	30.3319	21.8573	32.6247	98.1744	80.7531	40.8464	33.0273
16	35966752..35983230	Gm15564	2.32494	0.0403747	14.4717	19.5688	15.4555	22.4624	68.7637	52.3421	28.5235	18.3093
14	69363504..69503362	Gm16867	2.23043	0.00911683	0.818927	0.410811	0.427937	0.470993	1.4201	1.17987	1.36187	0.728661
1	85576899..85598817	Sp110	2.18915	0.0336569	4.56617	4.27351	3.99953	5.00646	15.9466	12.2201	6.49651	4.42611
1	191170296..191218039	Atf3	-2.16125	0.00191216	21.8367	17.5675	15.9409	9.40717	6.39481	9.71969	8.0929	5.31593
7	28376784..28380253	Zfp36	-2.19419	0.000691793	8.84159	21.412	14.9003	11.6571	6.36725	7.14347	6.42332	5.72751
9	45930112..45933738	Gm48529	-2.22638	0.007465	1.39942	0.989305	0.868086	1.07732	0.386552	0.618357	0.393383	0.517158
6	18845910..18848207	Gm20186	-2.38874	0.034394	3.28197	2.87167	4.39711	3.05975	1.12513	2.27952	1.50018	0.744631
16	22918334..22939778	Fetub	-2.39765	0.0114958	1.33697	1.24354	2.27527	1.26357	0.474018	0.827307	0.722564	0.488487
7	30942368..30944032	Hamp	-2.42689	0.00452986	12.3567	10.8911	19.8371	12.5869	4.78193	4.22737	8.00401	5.47488
1	134075170..134079120	Btg2	-2.54128	1.98437e-05	39.0864	84.5335	53.048	33.911	20.1416	20.0393	20.702	20.8906
3	145646976..145649981	Ccn1	-2.5783	0.000463328	38.6328	112.772	91.9852	52.2232	33.0164	30.4411	25.9931	24.3969
11	82924903..82933382	Unc45bos	-2.66977	0.00776128	0.689199	0.810714	0.678945	0.581099	0.250203	0.189589	0.301529	0.270367
6	5483351..5496309	Pdk4	-2.70617	0.00776128	220.407	151.294	492.245	133.886	103.987	103.926	96.4211	60.4422
19	44333092..44346743	Scd4	-2.76934	0.0484534	4.34076	3.6896	10.0946	4.78686	0.947262	3.38782	2.49433	1.3521
12	84009490..84018371	Acot1	-2.89384	0.00967517	5.1447	2.919	10.8135	5.76432	1.23145	3.35557	2.11017	1.70545
5	95956951..95961068	Cxcl13	-3.41782	0.00776128	7.08894	4.72353	14.9955	3.93756	2.77586	2.79899	2.10025	1.22817
12	85473890..85477273	Fos	-3.48248	7.52173e-05	10.0375	35.7883	18.031	11.0137	5.40761	5.48592	4.81085	5.56543
3	98280435..98310738	Hmgcs2	-3.60041	0.000349027	6.63638	7.34592	16.1523	9.34996	1.84125	4.70789	3.0642	1.30323
18	34859823..34864984	Egr1	-3.94144	0.000296548	9.79011	60.8488	26.8187	25.4382	7.13601	7.86568	7.30686	8.58337
14	5857918..5880382	Gm8237	-8.28076	0.0109801	0.275315	0.156808	0.148788	0.110791	0	0.0803254	0	0
9	110419747..110423012	Ngp	-15.6686	0.0109801	0.399855	0.0753428	0.250212	0.124209	0	0.0450269	0	0
15	79789675..79834237	Npcd	-150.79	6.64341e-08	0.123895	0.2693	0.483996	0.470078	0	0	0	0
